# Supplementary material for: Structural Characterization and Multiomics Analysis Reveal Extensive Diversity and Global Distribution of Kurstakin Lipopeptides
Source: J Nat Prod. 2025 Nov 27;88(12):2960–7. doi: 10.1021/acs.jnatprod.5c01212 (PMC12751101; doi:10.1021/acs.jnatprod.5c01212)
Supplement: Supplementary file 2 [file np5c01212_si_002.csv]

Description	Scientific Name	Taxid	Max Score	Total Score	Query Cover	E value	Per. ident	Acc. Len	Accession
non-ribosomal peptide synthetase [Bacillus thuringiensis]	Bacillus thuringiensis	1428	10228	17686	99%	0	100	4960	WP_000834008.1
MULTISPECIES: non-ribosomal peptide synthetase [Bacillus cereus group]	Bacillus cereus group	86661	10223	17680	99%	0	99.94	4960	WP_131371486.1
non-ribosomal peptide synthase/polyketide synthase [Bacillus cereus]	Bacillus cereus	1396	10220	17678	99%	0	99.92	4960	MCU5695130.1
hypothetical protein bthur0010_59540 [Bacillus thuringiensis serovar pondicheriensis BGSC 4BA1]	Bacillus thuringiensis serovar pondicheriensis BGSC 4BA1	527029	10190	17649	99%	0	100	4937	EEM74024.1
non-ribosomal peptide synthetase [Bacillus cereus]	Bacillus cereus	1396	10153	17619	99%	0	99.23	4960	WP_000834009.1
hypothetical protein bcere0004_54170 [Bacillus cereus BGSC 6E1]	Bacillus cereus BGSC 6E1	526970	10108	17575	99%	0	99.23	4937	EEK53268.1
non-ribosomal peptide synthase/polyketide synthase [Bacillus cereus group sp. TH177-1LC]	Bacillus cereus group sp. TH177-1LC	3018055	10104	17580	99%	0	98.67	4960	WP_270700915.1
non-ribosomal peptide synthetase [Bacillus tropicus]	Bacillus tropicus	2026188	10103	17580	99%	0	98.65	4960	WP_163247815.1
non-ribosomal peptide synthetase [Bacillus tropicus]	Bacillus tropicus	2026188	10096	17575	99%	0	98.47	4960	WP_042514274.1
non-ribosomal peptide synthase/polyketide synthase [Bacillus tropicus]	Bacillus tropicus	2026188	10069	17551	99%	0	98.19	4960	WP_326294519.1
non-ribosomal peptide synthase/polyketide synthase [Bacillus cereus]	Bacillus cereus	1396	10068	17548	99%	0	98.39	4960	ENQ3112649.1
non-ribosomal peptide synthetase [Bacillus tropicus]	Bacillus tropicus	2026188	10067	17560	99%	0	98.21	4960	WP_139889138.1
non-ribosomal peptide synthase/polyketide synthase [Bacillus tropicus]	Bacillus tropicus	2026188	10062	17574	99%	0	98.17	4960	WP_337680256.1
non-ribosomal peptide synthetase [Bacillus sp. BF9-10]	Bacillus sp. BF9-10	2217822	10049	17532	99%	0	98.08	4960	WP_147776779.1
non-ribosomal peptide synthase/polyketide synthase [Bacillus tropicus]	Bacillus tropicus	2026188	10042	17541	99%	0	97.98	4960	MCU5003499.1
non-ribosomal peptide synthetase [Bacillus tropicus]	Bacillus tropicus	2026188	10038	17530	99%	0	97.96	4960	WP_248139992.1
non-ribosomal peptide synthetase [Bacillus toyonensis]	Bacillus toyonensis	155322	10002	17482	99%	0	97.58	4960	WP_098070769.1
non-ribosomal peptide synthetase [Bacillus toyonensis]	Bacillus toyonensis	155322	10000	17479	99%	0	97.56	4960	WP_099009944.1
non-ribosomal peptide synthetase [Bacillus toyonensis]	Bacillus toyonensis	155322	9999	17476	99%	0	97.56	4960	WP_098179786.1
non-ribosomal peptide synthase/polyketide synthase [Bacillus sp. FSL M8-0063]	Bacillus sp. FSL M8-0063	2921566	9998	17473	99%	0	97.54	4960	WP_340981783.1
non-ribosomal peptide synthetase [Bacillus toyonensis]	Bacillus toyonensis	155322	9998	17477	99%	0	97.56	4960	WP_098169496.1
non-ribosomal peptide synthetase [Bacillus toyonensis]	Bacillus toyonensis	155322	9998	17478	99%	0	97.56	4960	WP_098087828.1
non-ribosomal peptide synthase/polyketide synthase [Bacillus tropicus]	Bacillus tropicus	2026188	9997	17496	99%	0	97.97	4937	WP_392388188.1
non-ribosomal peptide synthetase [Bacillus toyonensis]	Bacillus toyonensis	155322	9997	17476	99%	0	97.54	4960	WP_215589711.1
non-ribosomal peptide synthetase [Bacillus toyonensis]	Bacillus toyonensis	155322	9997	17480	99%	0	97.52	4960	WP_098257333.1
non-ribosomal peptide synthetase [Bacillus toyonensis]	Bacillus toyonensis	155322	9995	17473	99%	0	97.52	4960	WP_098807475.1
non-ribosomal peptide synthetase [Bacillus toyonensis]	Bacillus toyonensis	155322	9995	17474	99%	0	97.52	4960	WP_098134055.1
non-ribosomal peptide synthetase [Bacillus toyonensis]	Bacillus toyonensis	155322	9994	17471	99%	0	97.5	4960	PEB21723.1
non-ribosomal peptide synthase/polyketide synthase [Bacillus sp. 16GRE42]	Bacillus sp. 16GRE42	2778092	9994	17473	99%	0	97.5	4960	MBY7125109.1
non-ribosomal peptide synthetase [Bacillus toyonensis]	Bacillus toyonensis	155322	9990	17464	99%	0	97.46	4960	PEE80382.1
non-ribosomal peptide synthase/polyketide synthase [Bacillus sp. IBL03825]	Bacillus sp. IBL03825	2953580	9990	17459	99%	0	97.5	4960	MCR6850235.1
non-ribosomal peptide synthetase [Bacillus toyonensis]	Bacillus toyonensis	155322	9989	17462	99%	0	97.5	4960	WP_262718662.1
non-ribosomal peptide synthase/polyketide synthase [Bacillus wiedmannii]	Bacillus wiedmannii	1890302	9988	17463	99%	0	97.5	4960	MCU5110679.1
non-ribosomal peptide synthase/polyketide synthase [Bacillus wiedmannii]	Bacillus wiedmannii	1890302	9987	17451	99%	0	97.5	4960	MCU5600412.1
non-ribosomal peptide synthase/polyketide synthase [Bacillus wiedmannii]	Bacillus wiedmannii	1890302	9985	17453	99%	0	97.52	4960	MCU5410926.1
non-ribosomal peptide synthase/polyketide synthase [Bacillus sp. 17RED48]	Bacillus sp. 17RED48	2778093	9983	17452	99%	0	97.52	4960	MBY7113368.1
non-ribosomal peptide synthetase [Bacillus wiedmannii]	Bacillus wiedmannii	1890302	9983	17458	99%	0	97.48	4960	WP_064474289.1
non-ribosomal peptide synthase/polyketide synthase [Bacillus wiedmannii]	Bacillus wiedmannii	1890302	9983	17451	99%	0	97.52	4960	MED3615409.1
non-ribosomal peptide synthetase [Bacillus sp. RIT694]	Bacillus sp. RIT694	2666190	9981	17440	99%	0	97.5	4960	WP_154131709.1
non-ribosomal peptide synthase/polyketide synthase [Bacillus wiedmannii]	Bacillus wiedmannii	1890302	9974	17436	99%	0	97.36	4960	HDR7783838.1
non-ribosomal peptide synthetase [Bacillus sp. BPN334]	Bacillus sp. BPN334	2217815	9971	17417	99%	0	97.4	4960	KAA0784542.1
non-ribosomal peptide synthase/polyketide synthase [Bacillus pacificus]	Bacillus pacificus	2026187	9964	17448	99%	0	97.04	4960	MED1303476.1
non-ribosomal peptide synthase/polyketide synthase [Bacillus pacificus]	Bacillus pacificus	2026187	9950	17429	99%	0	96.96	4960	WP_308900190.1
non-ribosomal peptide synthetase [Bacillus sp. BD59S]	Bacillus sp. BD59S	2499213	9949	17426	99%	0	96.94	4960	WP_143881735.1
non-ribosomal peptide synthetase [Bacillus pacificus]	Bacillus pacificus	2026187	9946	17416	99%	0	96.94	4960	WP_173601494.1
non-ribosomal peptide synthase/polyketide synthase [Bacillus sp. 16GRE42]	Bacillus sp. 16GRE42	2778092	9941	17414	99%	0	97.49	4937	WP_396021599.1
non-ribosomal peptide synthase/polyketide synthase [Bacillus sp. 17RED48]	Bacillus sp. 17RED48	2778093	9940	17409	99%	0	97.51	4937	WP_374453271.1
non-ribosomal peptide synthase/polyketide synthase [Bacillus sp. IBL03825]	Bacillus sp. IBL03825	2953580	9940	17405	99%	0	97.49	4937	WP_374987936.1
non-ribosomal peptide synthetase [Bacillus cereus]	Bacillus cereus	1396	9940	17421	99%	0	96.92	4960	WP_098951305.1
non-ribosomal peptide synthase/polyketide synthase [Bacillus wiedmannii]	Bacillus wiedmannii	1890302	9940	17401	99%	0	97.49	4937	WP_392388156.1
non-ribosomal peptide synthase/polyketide synthase [Bacillus wiedmannii]	Bacillus wiedmannii	1890302	9939	17408	99%	0	97.47	4937	WP_375866818.1
non-ribosomal peptide synthase/polyketide synthase [Bacillus toyonensis]	Bacillus toyonensis	155322	9939	17409	99%	0	97.45	4937	WP_371399479.1
non-ribosomal peptide synthase/polyketide synthase [Bacillus toyonensis]	Bacillus toyonensis	155322	9939	17406	99%	0	97.49	4937	WP_371399848.1
non-ribosomal peptide synthase/polyketide synthase [Bacillus wiedmannii]	Bacillus wiedmannii	1890302	9936	17402	99%	0	97.51	4937	WP_392388193.1
non-ribosomal peptide synthase/polyketide synthase [Bacillus wiedmannii]	Bacillus wiedmannii	1890302	9936	17402	99%	0	97.51	4937	WP_412678094.1
non-ribosomal peptide synthase/polyketide synthase [Bacillus wiedmannii]	Bacillus wiedmannii	1890302	9935	17403	99%	0	97.49	4937	WP_372584352.1
non-ribosomal peptide synthase/polyketide synthase [Bacillus wiedmannii]	Bacillus wiedmannii	1890302	9935	17401	99%	0	97.49	4937	WP_392388211.1
non-ribosomal peptide synthase/polyketide synthase [Bacillus cereus group sp. BfR-BA-01319]	Bacillus cereus group sp. BfR-BA-01319	2920296	9935	17404	99%	0	97.47	4937	WP_375337794.1
MULTISPECIES: non-ribosomal peptide synthetase [Bacillus]	Bacillus	1386	9927	17409	99%	0	96.75	4960	WP_001255754.1
non-ribosomal peptide synthetase [Bacillus thuringiensis]	Bacillus thuringiensis	1428	9926	17409	99%	0	96.73	4960	WP_001255755.1
non-ribosomal peptide synthetase [Bacillus cereus]	Bacillus cereus	1396	9926	17405	99%	0	96.73	4960	WP_086709461.1
non-ribosomal peptide synthase/polyketide synthase [Bacillus sp. BPN334]	Bacillus sp. BPN334	2217815	9926	17370	99%	0	97.39	4937	WP_370458103.1
non-ribosomal peptide synthase/polyketide synthase [Bacillus cereus]	Bacillus cereus	1396	9925	17406	99%	0	96.73	4960	WP_270373592.1
non-ribosomal peptide synthase/polyketide synthase [Bacillus cereus]	Bacillus cereus	1396	9925	17406	99%	0	96.73	4960	WP_322357691.1
non-ribosomal peptide synthase/polyketide synthase [Bacillus cereus]	Bacillus cereus	1396	9925	17402	99%	0	96.73	4960	WP_230641351.1
non-ribosomal peptide synthetase [Bacillus cereus]	Bacillus cereus	1396	9924	17403	99%	0	96.73	4960	WP_178927539.1
non-ribosomal peptide synthase/polyketide synthase [Bacillus cereus]	Bacillus cereus	1396	9924	17408	99%	0	96.73	4960	HDR4532194.1
non-ribosomal peptide synthase/polyketide synthase [Bacillus cereus]	Bacillus cereus	1396	9923	17402	99%	0	96.73	4960	HDR4445297.1
non-ribosomal peptide synthase/polyketide synthase [Bacillus cereus]	Bacillus cereus	1396	9923	17403	99%	0	96.73	4960	WP_322359516.1
non-ribosomal peptide synthetase [Bacillus cereus]	Bacillus cereus	1396	9922	17402	99%	0	96.71	4960	WP_284995923.1
non-ribosomal peptide synthase/polyketide synthase [Bacillus cereus]	Bacillus cereus	1396	9920	17374	99%	0	96.61	4960	WP_229171666.1
non-ribosomal peptide synthase/polyketide synthase [Bacillus paramycoides]	Bacillus paramycoides	2026194	9919	17392	99%	0	96.83	4957	WP_342720092.1
non-ribosomal peptide synthetase [Bacillus cereus]	Bacillus cereus	1396	9918	17404	99%	0	96.8	4961	WP_098296708.1
MULTISPECIES: non-ribosomal peptide synthetase [Bacillus cereus group]	Bacillus cereus group	86661	9916	17399	99%	0	96.63	4960	WP_270673620.1
non-ribosomal peptide synthetase [Bacillus cereus]	Bacillus cereus	1396	9915	17367	99%	0	96.57	4960	WP_063245748.1
non-ribosomal peptide synthase/polyketide synthase [Bacillus cereus]	Bacillus cereus	1396	9915	17370	99%	0	96.53	4960	WP_048656304.1
non-ribosomal peptide synthetase [Bacillus cereus group sp. Bc200]	Bacillus cereus group sp. Bc200	3018112	9914	17395	99%	0	96.63	4960	WP_270739064.1
MULTISPECIES: non-ribosomal peptide synthetase [Bacillus cereus group]	Bacillus cereus group	86661	9913	17391	99%	0	96.65	4960	WP_270797740.1
non-ribosomal peptide synthetase [Bacillus cereus group sp. Bc177]	Bacillus cereus group sp. Bc177	3018114	9913	17391	99%	0	96.67	4960	WP_270735957.1
non-ribosomal peptide synthase/polyketide synthase [Bacillus albus]	Bacillus albus	2026189	9910	17387	99%	0	96.61	4960	WP_336570116.1
non-ribosomal peptide synthetase [Bacillus cereus]	Bacillus cereus	1396	9904	17389	99%	0	96.53	4960	WP_001255736.1
non-ribosomal peptide synthetase [Bacillus cereus]	Bacillus cereus	1396	9902	17353	99%	0	96.47	4960	OJD85791.1
non-ribosomal peptide synthase/polyketide synthase [Bacillus cereus]	Bacillus cereus	1396	9893	17380	99%	0	96.39	4960	WP_336766133.1
non-ribosomal peptide synthase/polyketide synthase [Bacillus cereus]	Bacillus cereus	1396	9892	17379	99%	0	96.43	4960	WP_322367953.1
non-ribosomal peptide synthetase [Bacillus tropicus]	Bacillus tropicus	2026188	9889	17366	99%	0	96.27	4960	WP_275175831.1
non-ribosomal peptide synthetase [Bacillus wiedmannii]	Bacillus wiedmannii	1890302	9888	17368	99%	0	96.45	4960	WP_098103166.1
non-ribosomal peptide synthase/polyketide synthase [Bacillus cereus]	Bacillus cereus	1396	9888	17388	99%	0	96.19	4960	WP_227077893.1
MULTISPECIES: non-ribosomal peptide synthase/polyketide synthase [Bacillus]	Bacillus	1386	9888	17369	99%	0	96.41	4959	WP_199630943.1
non-ribosomal peptide synthetase [Bacillus thuringiensis]	Bacillus thuringiensis	1428	9887	17355	99%	0	96.07	4960	WP_098587946.1
non-ribosomal peptide synthetase [Bacillus thuringiensis]	Bacillus thuringiensis	1428	9886	17380	99%	0	96.19	4960	WP_078993251.1
non-ribosomal peptide synthetase [Bacillus cereus]	Bacillus cereus	1396	9885	17380	99%	0	96.43	4960	WP_098796614.1
non-ribosomal peptide synthase/polyketide synthase [Bacillus thuringiensis]	Bacillus thuringiensis	1428	9885	17355	99%	0	95.97	4960	WP_144476656.1
MULTISPECIES: non-ribosomal peptide synthetase [Bacillus cereus group]	Bacillus cereus group	86661	9884	17382	99%	0	96.23	4960	WP_001255752.1
MULTISPECIES: non-ribosomal peptide synthetase [Bacillus]	Bacillus	1386	9883	17366	99%	0	96.76	4937	WP_002025813.1
non-ribosomal peptide synthetase [Bacillus thuringiensis]	Bacillus thuringiensis	1428	9883	17344	99%	0	96.31	4960	WP_252209359.1
non-ribosomal peptide synthase/polyketide synthase [Bacillus cereus]	Bacillus cereus	1396	9882	17366	99%	0	96.15	4960	WP_153217852.1
non-ribosomal peptide synthase/polyketide synthase [Bacillus thuringiensis]	Bacillus thuringiensis	1428	9882	17365	99%	0	96.15	4960	WP_142330845.1
non-ribosomal peptide synthase/polyketide synthase [Bacillus thuringiensis]	Bacillus thuringiensis	1428	9882	17367	99%	0	96.13	4960	WP_120460814.1
non-ribosomal peptide synthetase [Bacillus thuringiensis]	Bacillus thuringiensis	1428	9882	17358	99%	0	96.01	4960	WP_098662245.1
non-ribosomal peptide synthase/polyketide synthase [Bacillus cereus]	Bacillus cereus	1396	9881	17380	99%	0	96.21	4960	WP_410979696.1
non-ribosomal peptide synthetase [Bacillus sp. AFS059628]	Bacillus sp. AFS059628	2033508	9881	17354	99%	0	96.13	4960	WP_142337485.1
non-ribosomal peptide synthetase [Bacillus cereus]	Bacillus cereus	1396	9881	17381	99%	0	96.17	4960	WP_098770648.1
non-ribosomal peptide synthase/polyketide synthase [Bacillus cereus]	Bacillus cereus	1396	9881	17364	99%	0	96.11	4960	WP_277511037.1
non-ribosomal peptide synthase/polyketide synthase [Bacillus cereus]	Bacillus cereus	1396	9881	17377	99%	0	96.17	4960	WP_322369252.1
non-ribosomal peptide synthase/polyketide synthase [Bacillus cereus]	Bacillus cereus	1396	9881	17360	99%	0	96.74	4937	WP_372464552.1
non-ribosomal peptide synthase/polyketide synthase [Bacillus thuringiensis]	Bacillus thuringiensis	1428	9881	17370	99%	0	96.21	4960	WP_322211112.1
non-ribosomal peptide synthase/polyketide synthase [Bacillus cereus]	Bacillus cereus	1396	9881	17377	99%	0	96.19	4960	WP_173600798.1
non-ribosomal peptide synthase/polyketide synthase [Bacillus thuringiensis]	Bacillus thuringiensis	1428	9881	17357	99%	0	96.01	4960	WP_341290812.1
non-ribosomal peptide synthase/polyketide synthase [Bacillus cereus]	Bacillus cereus	1396	9880	17350	99%	0	96.01	4960	HDR8127971.1
non-ribosomal peptide synthase/polyketide synthase [Bacillus cereus]	Bacillus cereus	1396	9880	17367	99%	0	96.21	4960	HDV8366273.1
non-ribosomal peptide synthase/polyketide synthase [Bacillus cereus]	Bacillus cereus	1396	9880	17369	99%	0	96.21	4960	MDA2490722.1
non-ribosomal peptide synthase/polyketide synthase [Bacillus cereus]	Bacillus cereus	1396	9880	17377	99%	0	96.17	4960	WP_400589647.1
non-ribosomal peptide synthetase [Bacillus cereus]	Bacillus cereus	1396	9880	17375	99%	0	96.17	4960	WP_236784317.1
non-ribosomal peptide synthetase [Bacillus toyonensis]	Bacillus toyonensis	155322	9879	17362	99%	0	96.23	4960	WP_141559859.1
non-ribosomal peptide synthase/polyketide synthase [Bacillus cereus]	Bacillus cereus	1396	9879	17369	99%	0	96.13	4960	HDR4482077.1
non-ribosomal peptide synthase/polyketide synthase [Bacillus cereus]	Bacillus cereus	1396	9879	17372	99%	0	96.19	4960	WP_100651617.1
non-ribosomal peptide synthase/polyketide synthase [Bacillus thuringiensis]	Bacillus thuringiensis	1428	9879	17364	99%	0	96.17	4960	WP_142327462.1
non-ribosomal peptide synthase/polyketide synthase [Bacillus cereus]	Bacillus cereus	1396	9879	17378	99%	0	96.17	4960	WP_404509414.1
non-ribosomal peptide synthase/polyketide synthase [Bacillus thuringiensis]	Bacillus thuringiensis	1428	9879	17370	99%	0	96.15	4960	MED3448172.1
non-ribosomal peptide synthase/polyketide synthase [Bacillus cereus]	Bacillus cereus	1396	9879	17363	99%	0	96.72	4937	WP_375532243.1
non-ribosomal peptide synthetase [Bacillus toyonensis]	Bacillus toyonensis	155322	9878	17359	99%	0	96.23	4960	WP_277474460.1
MULTISPECIES: non-ribosomal peptide synthetase [Bacillus cereus group]	Bacillus cereus group	86661	9878	17375	99%	0	96.17	4960	WP_065212724.1
non-ribosomal peptide synthetase [Bacillus sp. MB366]	Bacillus sp. MB366	1663555	9878	17367	99%	0	96.11	4960	WP_075677029.1
non-ribosomal peptide synthetase [Bacillus thuringiensis]	Bacillus thuringiensis	1428	9878	17352	99%	0	95.99	4960	WP_098911077.1
non-ribosomal peptide synthase/polyketide synthase [Bacillus cereus]	Bacillus cereus	1396	9878	17372	99%	0	96.15	4960	WP_372468784.1
non-ribosomal peptide synthase/polyketide synthase [Bacillus cereus]	Bacillus cereus	1396	9878	17376	99%	0	96.19	4960	WP_410990520.1
MULTISPECIES: non-ribosomal peptide synthetase [Bacillus cereus group]	Bacillus cereus group	86661	9878	17375	99%	0	96.19	4960	WP_208755810.1
non-ribosomal peptide synthetase [Bacillus cereus]	Bacillus cereus	1396	9877	17367	99%	0	96.21	4960	WP_078404516.1
non-ribosomal peptide synthase/polyketide synthase [Bacillus cereus]	Bacillus cereus	1396	9877	17367	99%	0	96.19	4959	WP_322357935.1
non-ribosomal peptide synthase/polyketide synthase [Bacillus sp. ME78]	Bacillus sp. ME78	2744261	9877	17352	99%	0	96.15	4960	WP_182812800.1
MULTISPECIES: non-ribosomal peptide synthetase [Bacillus]	Bacillus	1386	9877	17378	99%	0	96.15	4960	WP_001255749.1
non-ribosomal peptide synthase/polyketide synthase [Bacillus thuringiensis]	Bacillus thuringiensis	1428	9876	17357	99%	0	96.15	4960	WP_142951071.1
non-ribosomal peptide synthase/polyketide synthase [Bacillus cereus]	Bacillus cereus	1396	9876	17372	99%	0	96.17	4960	MCU5743513.1
non-ribosomal peptide synthase/polyketide synthase [Bacillus thuringiensis]	Bacillus thuringiensis	1428	9876	17340	99%	0	96.07	4960	MEC5303614.1
non-ribosomal peptide synthase/polyketide synthase [Bacillus cereus]	Bacillus cereus	1396	9876	17373	99%	0	96.17	4960	WP_322373079.1
non-ribosomal peptide synthetase [Bacillus thuringiensis]	Bacillus thuringiensis	1428	9876	17357	99%	0	96.09	4960	WP_098256447.1
non-ribosomal peptide synthetase [Bacillus thuringiensis]	Bacillus thuringiensis	1428	9876	17352	99%	0	95.97	4960	WP_098400618.1
non-ribosomal peptide synthase/polyketide synthase [Bacillus cereus]	Bacillus cereus	1396	9876	17365	99%	0	96.17	4959	WP_322356359.1
non-ribosomal peptide synthase/polyketide synthase [Bacillus thuringiensis]	Bacillus thuringiensis	1428	9876	17371	99%	0	96.11	4960	WP_197266061.1
non-ribosomal peptide synthetase [Bacillus thuringiensis]	Bacillus thuringiensis	1428	9876	17353	99%	0	95.97	4960	WP_098511499.1
non-ribosomal peptide synthase/polyketide synthase [Bacillus cereus]	Bacillus cereus	1396	9876	17372	99%	0	96.11	4960	WP_157418090.1
non-ribosomal peptide synthase/polyketide synthase [Bacillus cereus]	Bacillus cereus	1396	9876	17374	99%	0	96.17	4960	WP_336746302.1
non-ribosomal peptide synthetase [Bacillus cereus]	Bacillus cereus	1396	9876	17359	99%	0	96.17	4959	WP_078386472.1
MULTISPECIES: non-ribosomal peptide synthetase [Bacillus]	Bacillus	1386	9876	17377	99%	0	96.17	4960	WP_136363395.1
non-ribosomal peptide synthase/polyketide synthase [Bacillus cereus]	Bacillus cereus	1396	9876	17373	99%	0	96.17	4960	HDW8003458.1
non-ribosomal peptide synthetase [Bacillus thuringiensis]	Bacillus thuringiensis	1428	9876	17358	99%	0	96.17	4960	WP_086401496.1
non-ribosomal peptide synthase/polyketide synthase [Bacillus cereus]	Bacillus cereus	1396	9875	17372	99%	0	96.15	4960	WP_243341292.1
non-ribosomal peptide synthase/polyketide synthase [Bacillus thuringiensis]	Bacillus thuringiensis	1428	9875	17354	99%	0	96.13	4960	WP_109737373.1
non-ribosomal peptide synthetase [Bacillus thuringiensis]	Bacillus thuringiensis	1428	9875	17351	99%	0	95.97	4960	WP_098361379.1
non-ribosomal peptide synthase/polyketide synthase [Bacillus cereus]	Bacillus cereus	1396	9875	17361	99%	0	96.17	4960	WP_406904026.1
non-ribosomal peptide synthase/polyketide synthase [Bacillus cereus]	Bacillus cereus	1396	9875	17368	99%	0	96.15	4960	WP_322374121.1
non-ribosomal peptide synthetase [Bacillus cereus]	Bacillus cereus	1396	9874	17368	99%	0	96.15	4960	WP_001255751.1
non-ribosomal peptide synthase/polyketide synthase [Bacillus thuringiensis]	Bacillus thuringiensis	1428	9874	17355	99%	0	96.07	4960	MED2874187.1
non-ribosomal peptide synthase/polyketide synthase [Bacillus cereus]	Bacillus cereus	1396	9874	17368	99%	0	96.17	4960	HDR8071398.1
non-ribosomal peptide synthase/polyketide synthase [Bacillus cereus]	Bacillus cereus	1396	9874	17373	99%	0	96.13	4960	WP_322371352.1
non-ribosomal peptide synthase/polyketide synthase [Bacillus cereus]	Bacillus cereus	1396	9874	17376	99%	0	96.15	4960	WP_336458795.1
non-ribosomal peptide synthase/polyketide synthase [Bacillus cereus]	Bacillus cereus	1396	9874	17369	99%	0	96.09	4960	HFK1405569.1
non-ribosomal peptide synthase/polyketide synthase [Bacillus cereus]	Bacillus cereus	1396	9874	17367	99%	0	96.17	4960	MDA2116257.1
non-ribosomal peptide synthase/polyketide synthase [Bacillus cereus]	Bacillus cereus	1396	9873	17368	99%	0	96.13	4960	MDA2434410.1
non-ribosomal peptide synthase/polyketide synthase [Bacillus cereus]	Bacillus cereus	1396	9873	17368	99%	0	96.09	4960	HDR8259458.1
non-ribosomal peptide synthase/polyketide synthase [Bacillus thuringiensis]	Bacillus thuringiensis	1428	9873	17367	99%	0	96.09	4960	WP_142339495.1
non-ribosomal peptide synthase/polyketide synthase [Bacillus thuringiensis]	Bacillus thuringiensis	1428	9873	17367	99%	0	96.09	4960	WP_142307155.1
non-ribosomal peptide synthase/polyketide synthase [Bacillus cereus]	Bacillus cereus	1396	9873	17352	99%	0	96.15	4960	HEF1904464.1
non-ribosomal peptide synthase/polyketide synthase [Bacillus cereus]	Bacillus cereus	1396	9873	17359	99%	0	96.78	4938	WP_373605433.1
non-ribosomal peptide synthase/polyketide synthase [Bacillus cereus]	Bacillus cereus	1396	9873	17371	99%	0	96.13	4960	HEF5697054.1
non-ribosomal peptide synthetase [Bacillus cereus]	Bacillus cereus	1396	9873	17356	99%	0	96.19	4959	WP_048538853.1
non-ribosomal peptide synthetase [Bacillus thuringiensis]	Bacillus thuringiensis	1428	9873	17345	99%	0	95.95	4960	WP_097822554.1
non-ribosomal peptide synthetase [Bacillus thuringiensis]	Bacillus thuringiensis	1428	9873	17347	99%	0	96.07	4960	WP_097924874.1
non-ribosomal peptide synthetase [Bacillus thuringiensis]	Bacillus thuringiensis	1428	9873	17349	99%	0	95.95	4960	WP_098365787.1
non-ribosomal peptide synthetase [Bacillus cereus]	Bacillus cereus	1396	9872	17353	99%	0	96.13	4959	WP_071740615.1
non-ribosomal peptide synthetase [Bacillus sp. S66]	Bacillus sp. S66	1842608	9872	17363	99%	0	96.17	4960	WP_121868690.1
MULTISPECIES: non-ribosomal peptide synthase/polyketide synthase [Bacillus cereus group]	Bacillus cereus group	86661	9871	17313	99%	0	96.09	4960	WP_001255735.1
non-ribosomal peptide synthetase [Bacillus cereus group sp. BfR-BA-01403]	Bacillus cereus group sp. BfR-BA-01403	2920336	9871	17327	99%	0	96.27	4960	WP_242256056.1
Long-chain-fatty-acid--CoA ligase [Bacillus thuringiensis YBT-1518]	Bacillus thuringiensis YBT-1518	529122	9871	17363	99%	0	96.07	4960	AHA71889.1
non-ribosomal peptide synthase/polyketide synthase [Bacillus cereus]	Bacillus cereus	1396	9871	17358	99%	0	96.13	4960	MDA2654698.1
non-ribosomal peptide synthase/polyketide synthase [Bacillus thuringiensis]	Bacillus thuringiensis	1428	9871	17354	99%	0	95.95	4960	WP_353773513.1
non-ribosomal peptide synthase/polyketide synthase [Bacillus cereus group sp. BfR-BA-01323]	Bacillus cereus group sp. BfR-BA-01323	2920299	9871	17367	99%	0	96.13	4960	WP_242228668.1
non-ribosomal peptide synthetase [Bacillus cereus]	Bacillus cereus	1396	9871	17356	99%	0	96.07	4960	AVP48556.1
non-ribosomal peptide synthase/polyketide synthase [Bacillus thuringiensis]	Bacillus thuringiensis	1428	9870	17360	99%	0	96.05	4960	MED3391461.1
non-ribosomal peptide synthetase [Bacillus cereus]	Bacillus cereus	1396	9870	17350	99%	0	96.09	4960	WP_139019992.1
non-ribosomal peptide synthase/polyketide synthase [Bacillus thuringiensis]	Bacillus thuringiensis	1428	9870	17350	99%	0	96.07	4960	MED3480305.1
non-ribosomal peptide synthase/polyketide synthase [Bacillus thuringiensis]	Bacillus thuringiensis	1428	9870	17358	99%	0	96.09	4959	WP_001255756.1
non-ribosomal peptide synthase/polyketide synthase [Bacillus cereus]	Bacillus cereus	1396	9870	17306	99%	0	96.07	4960	MBJ8151771.1
MULTISPECIES: non-ribosomal peptide synthase/polyketide synthase [Bacillus]	Bacillus	1386	9870	17356	99%	0	95.97	4960	WP_137842611.1
non-ribosomal peptide synthetase [Bacillus sp. PIC28]	Bacillus sp. PIC28	2070550	9870	17346	99%	0	96.11	4959	TKV45722.1
MULTISPECIES: non-ribosomal peptide synthetase [Bacillus]	Bacillus	1386	9870	17361	99%	0	96.09	4960	WP_063219941.1
non-ribosomal peptide synthase/polyketide synthase [Bacillus cereus]	Bacillus cereus	1396	9869	17366	99%	0	96.07	4960	HDR8298272.1
MULTISPECIES: non-ribosomal peptide synthase/polyketide synthase [unclassified Bacillus (in: firmicutes)]	unclassified Bacillus (in: firmicutes)	185979	9869	17356	99%	0	96.23	4960	WP_336376701.1
non-ribosomal peptide synthase/polyketide synthase [Bacillus thuringiensis]	Bacillus thuringiensis	1428	9869	17357	99%	0	96.07	4959	WP_141528470.1
non-ribosomal peptide synthase/polyketide synthase [Bacillus cereus]	Bacillus cereus	1396	9869	17349	99%	0	96.19	4960	MEC2712728.1
MULTISPECIES: non-ribosomal peptide synthetase [Bacillus cereus group]	Bacillus cereus group	86661	9869	17349	99%	0	95.95	4960	WP_087967823.1
non-ribosomal peptide synthase/polyketide synthase [Bacillus thuringiensis]	Bacillus thuringiensis	1428	9869	17354	99%	0	96.07	4959	WP_326299620.1
non-ribosomal peptide synthetase [Bacillus cereus]	Bacillus cereus	1396	9869	17352	99%	0	95.95	4960	WP_097998729.1
non-ribosomal peptide synthase/polyketide synthase [Bacillus thuringiensis]	Bacillus thuringiensis	1428	9868	17360	99%	0	96.03	4960	WP_197270261.1
non-ribosomal peptide synthase/polyketide synthase [Bacillus cereus]	Bacillus cereus	1396	9868	17349	99%	0	95.95	4960	HFK1528055.1
non-ribosomal peptide synthetase [Bacillus cereus]	Bacillus cereus	1396	9868	17350	99%	0	95.93	4960	WP_001255747.1
non-ribosomal peptide synthase/polyketide synthase [Bacillus cereus group sp. BfR-BA-01328]	Bacillus cereus group sp. BfR-BA-01328	2920304	9868	17360	99%	0	96.07	4960	WP_242249293.1
non-ribosomal peptide synthetase [Bacillus cereus]	Bacillus cereus	1396	9868	17341	99%	0	95.95	4960	WP_098522105.1
non-ribosomal peptide synthetase [Bacillus thuringiensis]	Bacillus thuringiensis	1428	9868	17353	99%	0	95.95	4960	WP_098396240.1
non-ribosomal peptide synthetase [Bacillus cereus]	Bacillus cereus	1396	9868	17348	99%	0	95.95	4960	WP_098568842.1
non-ribosomal peptide synthetase [Bacillus cereus]	Bacillus cereus	1396	9868	17360	99%	0	96.07	4960	WP_236790122.1
non-ribosomal peptide synthase/polyketide synthase [Bacillus cereus]	Bacillus cereus	1396	9868	17348	99%	0	95.97	4960	WP_258131546.1
non-ribosomal peptide synthase/polyketide synthase [Bacillus cereus]	Bacillus cereus	1396	9868	17351	99%	0	96.03	4960	WP_377822754.1
non-ribosomal peptide synthetase [Bacillus sp. AFS051223]	Bacillus sp. AFS051223	2034280	9868	17328	99%	0	96.01	4960	WP_142309520.1
non-ribosomal peptide synthetase [Bacillus thuringiensis]	Bacillus thuringiensis	1428	9868	17351	99%	0	95.95	4960	WP_098311983.1
non-ribosomal peptide synthetase [Bacillus cereus]	Bacillus cereus	1396	9868	17348	99%	0	95.93	4960	WP_098298122.1
non-ribosomal peptide synthase/polyketide synthase [Bacillus thuringiensis]	Bacillus thuringiensis	1428	9868	17327	99%	0	95.97	4960	WP_144469631.1
non-ribosomal peptide synthetase [Bacillus cereus]	Bacillus cereus	1396	9867	17346	99%	0	95.91	4960	WP_099009490.1
non-ribosomal peptide synthetase [Bacillus cereus]	Bacillus cereus	1396	9867	17349	99%	0	95.93	4960	WP_098539363.1
non-ribosomal peptide synthetase [Bacillus cereus]	Bacillus cereus	1396	9867	17355	99%	0	96.29	4961	WP_098198302.1
non-ribosomal peptide synthetase [Bacillus cereus]	Bacillus cereus	1396	9867	17350	99%	0	95.93	4960	WP_098381536.1
non-ribosomal peptide synthase/polyketide synthase [Bacillus cereus]	Bacillus cereus	1396	9867	17351	99%	0	95.93	4960	NRQ69790.1
non-ribosomal peptide synthase/polyketide synthase [Bacillus cereus]	Bacillus cereus	1396	9867	17356	99%	0	96.07	4960	WP_256413613.1
non-ribosomal peptide synthase/polyketide synthase [Bacillus thuringiensis]	Bacillus thuringiensis	1428	9867	17346	99%	0	96.11	4960	MED2752256.1
non-ribosomal peptide synthase/polyketide synthase [Bacillus cereus]	Bacillus cereus	1396	9866	17336	99%	0	95.91	4960	MBL3886925.1
non-ribosomal peptide synthase/polyketide synthase [Bacillus thuringiensis]	Bacillus thuringiensis	1428	9866	17339	99%	0	95.93	4960	WP_193409664.1
non-ribosomal peptide synthetase [Bacillus cereus]	Bacillus cereus	1396	9866	17343	99%	0	95.91	4960	WP_098558709.1
non-ribosomal peptide synthetase [Bacillus cereus]	Bacillus cereus	1396	9866	17337	99%	0	95.89	4960	WP_098365222.1
non-ribosomal peptide synthetase [Bacillus cereus]	Bacillus cereus	1396	9866	17346	99%	0	95.91	4960	WP_098836936.1
non-ribosomal peptide synthetase [Bacillus cereus]	Bacillus cereus	1396	9866	17343	99%	0	95.91	4960	WP_098382328.1
non-ribosomal peptide synthase/polyketide synthase [Bacillus thuringiensis]	Bacillus thuringiensis	1428	9866	17327	99%	0	95.89	4960	WP_322256355.1
non-ribosomal peptide synthase/polyketide synthase [Bacillus sp. FSL L8-0152]	Bacillus sp. FSL L8-0152	2921516	9866	17345	99%	0	95.89	4960	WP_340942756.1
non-ribosomal peptide synthase/polyketide synthase [Bacillus thuringiensis]	Bacillus thuringiensis	1428	9865	17351	99%	0	96.11	4960	WP_400144773.1
non-ribosomal peptide synthetase [Bacillus cereus]	Bacillus cereus	1396	9865	17336	99%	0	95.87	4960	WP_048568144.1
non-ribosomal peptide synthase/polyketide synthase [Bacillus cereus]	Bacillus cereus	1396	9865	17339	99%	0	96.13	4960	WP_223617574.1
non-ribosomal peptide synthase/polyketide synthase [Bacillus thuringiensis]	Bacillus thuringiensis	1428	9864	17340	99%	0	95.97	4960	WP_142318204.1
non-ribosomal peptide synthase/polyketide synthase [Bacillus thuringiensis]	Bacillus thuringiensis	1428	9864	17323	99%	0	96.07	4960	WP_141544692.1
non-ribosomal peptide synthase/polyketide synthase [Bacillus thuringiensis]	Bacillus thuringiensis	1428	9864	17334	99%	0	95.99	4960	WP_142951758.1
non-ribosomal peptide synthase/polyketide synthase [Bacillus cereus]	Bacillus cereus	1396	9864	17352	99%	0	96.07	4960	WP_322375423.1
non-ribosomal peptide synthase/polyketide synthase [Bacillus cereus]	Bacillus cereus	1396	9864	17305	99%	0	95.89	4960	HDR8052898.1
non-ribosomal peptide synthetase [Bacillus thuringiensis]	Bacillus thuringiensis	1428	9864	17321	99%	0	95.91	4960	WP_098451618.1
non-ribosomal peptide synthetase [Bacillus cereus]	Bacillus cereus	1396	9864	17335	99%	0	95.93	4960	WP_098794141.1
non-ribosomal peptide synthetase [Bacillus thuringiensis]	Bacillus thuringiensis	1428	9864	17328	99%	0	95.83	4960	WP_098913746.1
MULTISPECIES: non-ribosomal peptide synthetase [Bacillus]	Bacillus	1386	9864	17325	99%	0	95.89	4960	WP_084064418.1
non-ribosomal peptide synthetase [Bacillus cereus]	Bacillus cereus	1396	9864	17361	99%	0	95.89	4960	WP_119683394.1
non-ribosomal peptide synthetase [Bacillus thuringiensis]	Bacillus thuringiensis	1428	9863	17326	99%	0	95.83	4960	WP_098851225.1
non-ribosomal peptide synthetase [Bacillus cereus]	Bacillus cereus	1396	9863	17349	99%	0	96.27	4961	WP_098559125.1
non-ribosomal peptide synthetase [Bacillus cereus]	Bacillus cereus	1396	9863	17350	99%	0	96.29	4961	WP_097948995.1
non-ribosomal peptide synthase/polyketide synthase [Bacillus cereus]	Bacillus cereus	1396	9863	17339	99%	0	95.93	4960	HDR8178603.1
non-ribosomal peptide synthase/polyketide synthase [Bacillus thuringiensis]	Bacillus thuringiensis	1428	9863	17341	99%	0	95.99	4960	WP_141538335.1
non-ribosomal peptide synthetase [Bacillus cereus]	Bacillus cereus	1396	9862	17333	99%	0	95.87	4960	WP_016109989.1
non-ribosomal peptide synthase/polyketide synthase [Bacillus cereus]	Bacillus cereus	1396	9862	17341	99%	0	95.91	4960	HFK1463052.1
non-ribosomal peptide synthetase [Bacillus cereus]	Bacillus cereus	1396	9862	17340	99%	0	96.09	4960	WP_144653357.1
non-ribosomal peptide synthetase [Bacillus cereus]	Bacillus cereus	1396	9861	17323	99%	0	95.87	4960	WP_098869899.1
non-ribosomal peptide synthase/polyketide synthase [Bacillus sp. BF2-3]	Bacillus sp. BF2-3	2217827	9861	17338	99%	0	96.05	4960	WP_149288069.1
non-ribosomal peptide synthase/polyketide synthase [Bacillus cereus]	Bacillus cereus	1396	9861	17347	99%	0	96.01	4960	WP_414209317.1
non-ribosomal peptide synthase/polyketide synthase [Bacillus thuringiensis]	Bacillus thuringiensis	1428	9861	17334	99%	0	95.97	4960	WLP66432.1
non-ribosomal peptide synthase/polyketide synthase [Bacillus thuringiensis]	Bacillus thuringiensis	1428	9861	17350	99%	0	95.85	4960	HDR7737289.1
non-ribosomal peptide synthase/polyketide synthase [Bacillus cereus]	Bacillus cereus	1396	9861	17330	99%	0	95.87	4960	WP_410255349.1
MULTISPECIES: non-ribosomal peptide synthetase [Bacillus cereus group]	Bacillus cereus group	86661	9861	17299	99%	0	95.85	4960	WP_098616548.1
MULTISPECIES: non-ribosomal peptide synthetase [Bacillus cereus group]	Bacillus cereus group	86661	9861	17355	99%	0	95.87	4960	WP_071729971.1
non-ribosomal peptide synthase/polyketide synthase [Bacillus sp. N447-1]	Bacillus sp. N447-1	2789208	9861	17337	99%	0	96.01	4960	WP_242808221.1
MULTISPECIES: non-ribosomal peptide synthetase [Bacillus cereus group]	Bacillus cereus group	86661	9861	17332	99%	0	95.87	4960	WP_001255746.1
MULTISPECIES: non-ribosomal peptide synthetase [Bacillus]	Bacillus	1386	9861	17338	99%	0	96.03	4963	WP_088053950.1
MULTISPECIES: non-ribosomal peptide synthetase [Bacillus cereus group]	Bacillus cereus group	86661	9861	17331	99%	0	95.91	4960	WP_021728797.1
non-ribosomal peptide synthase/polyketide synthase [Bacillus thuringiensis]	Bacillus thuringiensis	1428	9860	17320	99%	0	95.91	4960	MED2761093.1
non-ribosomal peptide synthetase [Bacillus cereus]	Bacillus cereus	1396	9860	17343	99%	0	96.23	4961	WP_141538392.1
non-ribosomal peptide synthase/polyketide synthase [Bacillus tropicus]	Bacillus tropicus	2026188	9860	17315	99%	0	95.97	4960	HFJ9319517.1
non-ribosomal peptide synthase/polyketide synthase [Bacillus cereus]	Bacillus cereus	1396	9860	17295	99%	0	95.85	4960	MCU4978451.1
non-ribosomal peptide synthase/polyketide synthase [Bacillus sp. Ab-1751]	Bacillus sp. Ab-1751	2608326	9860	17330	99%	0	95.91	4960	WP_167091826.1
non-ribosomal peptide synthetase [Bacillus cereus]	Bacillus cereus	1396	9860	17334	99%	0	95.93	4959	WP_001255757.1
non-ribosomal peptide synthetase [Bacillus thuringiensis]	Bacillus thuringiensis	1428	9860	17329	99%	0	95.89	4960	WP_274414100.1
Bacitracin synthase 1 [Bacillus wiedmannii]	Bacillus wiedmannii	1890302	9860	17316	99%	0	96.01	4960	SCN04056.1
non-ribosomal peptide synthase/polyketide synthase [Bacillus cereus]	Bacillus cereus	1396	9860	17341	99%	0	96.15	4960	MDA2384233.1
MULTISPECIES: non-ribosomal peptide synthase/polyketide synthase [unclassified Bacillus (in: firmicutes)]	unclassified Bacillus (in: firmicutes)	185979	9860	17332	99%	0	95.97	4960	WP_266008737.1
non-ribosomal peptide synthase/polyketide synthase [Bacillus cereus]	Bacillus cereus	1396	9860	17332	99%	0	96.01	4960	MEC1966408.1
non-ribosomal peptide synthetase [Bacillus thuringiensis]	Bacillus thuringiensis	1428	9859	17319	99%	0	95.85	4960	WP_098618629.1
non-ribosomal peptide synthetase [Bacillus cereus]	Bacillus cereus	1396	9859	17320	99%	0	95.85	4960	WP_098605351.1
non-ribosomal peptide synthetase [Bacillus cereus]	Bacillus cereus	1396	9859	17326	99%	0	95.89	4960	WP_001255745.1
non-ribosomal peptide synthase/polyketide synthase [Bacillus thuringiensis]	Bacillus thuringiensis	1428	9859	17354	99%	0	95.89	4960	WP_142340472.1
non-ribosomal peptide synthase/polyketide synthase [Bacillus thuringiensis]	Bacillus thuringiensis	1428	9858	17328	99%	0	95.97	4960	WP_142309131.1
non-ribosomal peptide synthase/polyketide synthase [Bacillus thuringiensis]	Bacillus thuringiensis	1428	9858	17338	99%	0	95.87	4960	WP_141505598.1
MULTISPECIES: non-ribosomal peptide synthetase [Bacillus cereus group]	Bacillus cereus group	86661	9858	17323	99%	0	95.89	4960	WP_228225064.1
non-ribosomal peptide synthetase [Bacillus cereus]	Bacillus cereus	1396	9858	17360	99%	0	96.21	4960	WP_098535466.1
MULTISPECIES: non-ribosomal peptide synthetase [Bacillus cereus group]	Bacillus cereus group	86661	9858	17324	99%	0	95.83	4960	WP_097995281.1
non-ribosomal peptide synthase/polyketide synthase [Bacillus cereus]	Bacillus cereus	1396	9858	17291	99%	0	95.81	4960	WP_368661434.1
non-ribosomal peptide synthetase [Bacillus cereus]	Bacillus cereus	1396	9858	17326	99%	0	95.89	4960	WP_098570720.1
non-ribosomal peptide synthetase [Bacillus cereus]	Bacillus cereus	1396	9858	17332	99%	0	96.01	4963	WP_285602834.1
non-ribosomal peptide synthetase [Bacillus cereus]	Bacillus cereus	1396	9858	17326	99%	0	95.81	4960	WP_098451032.1
non-ribosomal peptide synthase/polyketide synthase [Bacillus thuringiensis]	Bacillus thuringiensis	1428	9858	17296	99%	0	95.83	4960	WP_332278379.1
non-ribosomal peptide synthetase [Bacillus cereus]	Bacillus cereus	1396	9858	17325	99%	0	95.85	4960	WP_098607890.1
non-ribosomal peptide synthase/polyketide synthase [Bacillus cereus]	Bacillus cereus	1396	9857	17343	99%	0	95.87	4960	HDX9511162.1
non-ribosomal peptide synthase/polyketide synthase [Bacillus cereus]	Bacillus cereus	1396	9857	17329	99%	0	95.85	4960	MEB9153448.1
non-ribosomal peptide synthase/polyketide synthase [Bacillus thuringiensis]	Bacillus thuringiensis	1428	9857	17336	99%	0	95.93	4960	MED2985104.1
non-ribosomal peptide synthase/polyketide synthase [Bacillus cereus]	Bacillus cereus	1396	9857	17324	99%	0	95.85	4960	MEC2739663.1
non-ribosomal peptide synthetase [Bacillus cereus]	Bacillus cereus	1396	9856	17347	99%	0	95.87	4960	WP_063547299.1
non-ribosomal peptide synthase/polyketide synthase [Bacillus cereus]	Bacillus cereus	1396	9856	17323	99%	0	95.91	4959	MDA2183730.1
non-ribosomal peptide synthase/polyketide synthase [Bacillus cereus]	Bacillus cereus	1396	9856	17328	99%	0	95.99	4960	WP_139846812.1
non-ribosomal peptide synthetase [Bacillus cereus]	Bacillus cereus	1396	9856	17322	99%	0	95.81	4960	WP_098620045.1
MULTISPECIES: non-ribosomal peptide synthetase [Bacillus cereus group]	Bacillus cereus group	86661	9856	17331	99%	0	95.99	4960	WP_086396012.1
non-ribosomal peptide synthetase [Bacillus cereus]	Bacillus cereus	1396	9856	17320	99%	0	95.81	4960	WP_098592070.1
non-ribosomal peptide synthetase [Bacillus cereus]	Bacillus cereus	1396	9856	17323	99%	0	95.79	4960	WP_097862804.1
non-ribosomal peptide synthetase [Bacillus cereus]	Bacillus cereus	1396	9856	17325	99%	0	95.81	4960	WP_098299986.1
non-ribosomal peptide synthase/polyketide synthase [Bacillus cereus]	Bacillus cereus	1396	9856	17338	99%	0	95.95	4960	MDA2341553.1
non-ribosomal peptide synthase/polyketide synthase [Bacillus thuringiensis]	Bacillus thuringiensis	1428	9856	17325	99%	0	95.83	4960	WP_144502471.1
non-ribosomal peptide synthase/polyketide synthase [Bacillus thuringiensis]	Bacillus thuringiensis	1428	9856	17317	99%	0	95.83	4960	HDR7125116.1
non-ribosomal peptide synthase/polyketide synthase [Bacillus cereus]	Bacillus cereus	1396	9856	17348	99%	0	95.93	4960	WP_135277598.1
non-ribosomal peptide synthase/polyketide synthase [Bacillus cereus]	Bacillus cereus	1396	9856	17303	99%	0	96.48	4937	WP_392389216.1
non-ribosomal peptide synthase/polyketide synthase [Bacillus thuringiensis]	Bacillus thuringiensis	1428	9856	17327	99%	0	95.91	4960	WP_141541762.1
non-ribosomal peptide synthetase [Bacillus cereus]	Bacillus cereus	1396	9855	17318	99%	0	95.81	4960	WP_098218649.1
non-ribosomal peptide synthase/polyketide synthase [Bacillus cereus]	Bacillus cereus	1396	9855	17322	99%	0	95.79	4960	WP_142339078.1
non-ribosomal peptide synthetase [Bacillus cereus]	Bacillus cereus	1396	9855	17326	99%	0	95.81	4960	WP_098875948.1
non-ribosomal peptide synthase/polyketide synthase [Bacillus thuringiensis]	Bacillus thuringiensis	1428	9855	17326	99%	0	95.87	4960	WP_142950249.1
non-ribosomal peptide synthetase [Bacillus cereus]	Bacillus cereus	1396	9855	17335	99%	0	95.87	4960	WP_088350893.1
non-ribosomal peptide synthase/polyketide synthase [Bacillus cereus]	Bacillus cereus	1396	9855	17330	99%	0	95.85	4960	MEC2455309.1
non-ribosomal peptide synthetase [Bacillus cereus]	Bacillus cereus	1396	9855	17326	99%	0	95.79	4960	WP_098318429.1
non-ribosomal peptide synthetase [Bacillus thuringiensis]	Bacillus thuringiensis	1428	9855	17292	99%	0	95.79	4960	WP_086392418.1
non-ribosomal peptide synthase/polyketide synthase [Bacillus cereus]	Bacillus cereus	1396	9854	17319	99%	0	95.89	4960	HDR4907594.1
non-ribosomal peptide synthetase [Bacillus cereus]	Bacillus cereus	1396	9854	17334	99%	0	95.85	4960	WP_098508960.1
MULTISPECIES: non-ribosomal peptide synthetase [Bacillus cereus group]	Bacillus cereus group	86661	9854	17311	99%	0	95.81	4960	WP_053512809.1
non-ribosomal peptide synthase/polyketide synthase [Bacillus cereus]	Bacillus cereus	1396	9854	17341	99%	0	95.81	4960	MEC1983337.1
non-ribosomal peptide synthetase [Bacillus cereus]	Bacillus cereus	1396	9854	17318	99%	0	95.83	4960	WP_098279602.1
non-ribosomal peptide synthase/polyketide synthase [Bacillus cereus]	Bacillus cereus	1396	9854	17345	99%	0	95.87	4960	HFR4144859.1
non-ribosomal peptide synthetase [Bacillus thuringiensis]	Bacillus thuringiensis	1428	9854	17345	99%	0	95.89	4960	WP_088021269.1
non-ribosomal peptide synthase/polyketide synthase [Bacillus sp. CH_70]	Bacillus sp. CH_70	2978215	9854	17353	99%	0	95.95	4960	WP_340719896.1
non-ribosomal peptide synthase/polyketide synthase [Bacillus cereus]	Bacillus cereus	1396	9854	17345	99%	0	95.91	4960	HDX9636180.1
non-ribosomal peptide synthetase [Bacillus thuringiensis]	Bacillus thuringiensis	1428	9854	17316	99%	0	95.85	4959	WP_087971417.1
non-ribosomal peptide synthetase [Bacillus cereus]	Bacillus cereus	1396	9854	17315	99%	0	95.81	4960	WP_098207379.1
non-ribosomal peptide synthase/polyketide synthase [Bacillus cereus]	Bacillus cereus	1396	9854	17326	99%	0	96.01	4963	HFJ9366497.1
non-ribosomal peptide synthase/polyketide synthase [Bacillus thuringiensis]	Bacillus thuringiensis	1428	9854	17316	99%	0	95.71	4960	WP_142306819.1
non-ribosomal peptide synthetase [Bacillus cereus]	Bacillus cereus	1396	9854	17312	99%	0	95.79	4960	WP_098559748.1
non-ribosomal peptide synthase/polyketide synthase [Bacillus cereus]	Bacillus cereus	1396	9854	17348	99%	0	95.91	4960	WP_259591130.1
non-ribosomal peptide synthetase [Bacillus cereus]	Bacillus cereus	1396	9853	17313	99%	0	95.79	4960	WP_098326681.1
non-ribosomal peptide synthetase [Bacillus sp. B1-WWTP-T-0.5-Post-4]	Bacillus sp. B1-WWTP-T-0.5-Post-4	2653219	9853	17313	99%	0	95.89	4960	WP_152122495.1
non-ribosomal peptide synthase/polyketide synthase [Bacillus sp. AR8-1]	Bacillus sp. AR8-1	2217826	9853	17322	99%	0	95.91	4960	WP_147801462.1
MULTISPECIES: non-ribosomal peptide synthetase [Bacillus]	Bacillus	1386	9853	17315	99%	0	95.81	4960	WP_098204783.1
non-ribosomal peptide synthetase [Bacillus cereus]	Bacillus cereus	1396	9853	17315	99%	0	95.81	4960	WP_097813651.1
non-ribosomal peptide synthetase [Bacillus cereus]	Bacillus cereus	1396	9853	17321	99%	0	95.79	4960	WP_048558517.1
non-ribosomal peptide synthase/polyketide synthase [Bacillus cereus]	Bacillus cereus	1396	9853	17313	99%	0	95.95	4960	WP_200462036.1
non-ribosomal peptide synthase/polyketide synthase [Bacillus thuringiensis]	Bacillus thuringiensis	1428	9853	17341	99%	0	95.87	4960	WP_142951159.1
non-ribosomal peptide synthetase [Bacillus cereus]	Bacillus cereus	1396	9853	17302	99%	0	95.77	4959	WP_098348387.1
non-ribosomal peptide synthase/polyketide synthase [Bacillus thuringiensis]	Bacillus thuringiensis	1428	9853	17324	99%	0	95.83	4960	MED2876653.1
non-ribosomal peptide synthetase [Bacillus cereus]	Bacillus cereus	1396	9853	17313	99%	0	95.79	4960	WP_098312427.1
non-ribosomal peptide synthase/polyketide synthase [Bacillus sp. GM_Baccil_2]	Bacillus sp. GM_Baccil_2	2937369	9853	17283	99%	0	95.79	4960	WP_267379610.1
non-ribosomal peptide synthase/polyketide synthase [Bacillus cereus]	Bacillus cereus	1396	9853	17291	99%	0	95.85	4960	MCU5275560.1
non-ribosomal peptide synthetase [Bacillus cereus]	Bacillus cereus	1396	9853	17323	99%	0	95.99	4960	WP_069358053.1
non-ribosomal peptide synthase/polyketide synthase [Bacillus cereus]	Bacillus cereus	1396	9853	17333	99%	0	95.85	4960	HDR7901995.1
MULTISPECIES: non-ribosomal peptide synthetase [Bacillus]	Bacillus	1386	9852	17331	99%	0	95.87	4960	WP_016512828.1
non-ribosomal peptide synthase/polyketide synthase [Bacillus cereus]	Bacillus cereus	1396	9852	17297	99%	0	95.81	4960	WP_306702553.1
non-ribosomal peptide synthetase [Bacillus cereus]	Bacillus cereus	1396	9852	17316	99%	0	95.77	4960	WP_098518596.1
non-ribosomal peptide synthetase [Bacillus sp. G3(2015)]	Bacillus sp. G3(2015)	1706731	9852	17327	99%	0	95.79	4960	WP_058839317.1
amino acid adenylation domain-containing protein [Bacillus thuringiensis]	Bacillus thuringiensis	1428	9852	17306	99%	0	95.79	4960	MDR5047143.1
non-ribosomal peptide synthase/polyketide synthase [Bacillus thuringiensis]	Bacillus thuringiensis	1428	9852	17344	99%	0	95.87	4960	WP_377901552.1
non-ribosomal peptide synthase/polyketide synthase [Bacillus cereus]	Bacillus cereus	1396	9852	17321	99%	0	95.79	4960	MDA2234205.1
non-ribosomal peptide synthetase [Bacillus cereus]	Bacillus cereus	1396	9852	17316	99%	0	95.77	4960	WP_098402729.1
non-ribosomal peptide synthetase [Bacillus cereus]	Bacillus cereus	1396	9852	17313	99%	0	95.79	4960	WP_276176670.1
non-ribosomal peptide synthetase [Bacillus cereus]	Bacillus cereus	1396	9852	17320	99%	0	95.77	4960	WP_098784076.1
non-ribosomal peptide synthase/polyketide synthase [Bacillus sp. H1m]	Bacillus sp. H1m	1397277	9852	17322	99%	0	95.83	4960	WP_025118537.1
non-ribosomal peptide synthetase [Bacillus cereus]	Bacillus cereus	1396	9852	17311	99%	0	95.79	4960	WP_098785309.1
non-ribosomal peptide synthase/polyketide synthase [Bacillus cereus]	Bacillus cereus	1396	9851	17325	99%	0	95.99	4963	HEF7298518.1
MULTISPECIES: non-ribosomal peptide synthetase [Bacillus]	Bacillus	1386	9851	17315	99%	0	95.79	4960	WP_001255743.1
non-ribosomal peptide synthetase [Bacillus cereus]	Bacillus cereus	1396	9851	17293	99%	0	95.85	4960	WP_063264017.1
non-ribosomal peptide synthetase [Bacillus cereus]	Bacillus cereus	1396	9851	17283	99%	0	95.85	4960	WP_016117932.1
non-ribosomal peptide synthetase [Bacillus cereus]	Bacillus cereus	1396	9851	17304	99%	0	95.75	4959	WP_262314196.1
non-ribosomal peptide synthetase [Bacillus cereus]	Bacillus cereus	1396	9851	17333	99%	0	95.93	4960	WP_061457212.1
non-ribosomal peptide synthase/polyketide synthase [Bacillus sp. FSL R9-9497]	Bacillus sp. FSL R9-9497	2921692	9851	17283	99%	0	95.75	4960	WP_341076356.1
non-ribosomal peptide synthase/polyketide synthase [Bacillus cereus]	Bacillus cereus	1396	9851	17281	99%	0	95.77	4960	MEC0038698.1
non-ribosomal peptide synthetase [Bacillus cereus]	Bacillus cereus	1396	9851	17314	99%	0	95.79	4960	WP_098775365.1
non-ribosomal peptide synthase/polyketide synthase [Bacillus thuringiensis]	Bacillus thuringiensis	1428	9851	17323	99%	0	95.83	4960	WP_141527856.1
non-ribosomal peptide synthetase [Bacillus cereus]	Bacillus cereus	1396	9851	17322	99%	0	95.85	4960	WP_100910258.1
non-ribosomal peptide synthase/polyketide synthase [Bacillus thuringiensis]	Bacillus thuringiensis	1428	9851	17298	99%	0	95.73	4959	WP_366980275.1
MULTISPECIES: non-ribosomal peptide synthetase [Bacillus]	Bacillus	1386	9851	17318	99%	0	95.87	4960	WP_061661051.1
non-ribosomal peptide synthase/polyketide synthase [Bacillus cereus]	Bacillus cereus	1396	9851	17305	99%	0	95.75	4959	MDA2626691.1
non-ribosomal peptide synthetase [Bacillus cereus]	Bacillus cereus	1396	9851	17314	99%	0	95.79	4960	WP_098782073.1
non-ribosomal peptide synthase/polyketide synthase [Bacillus cereus]	Bacillus cereus	1396	9851	17337	99%	0	95.83	4960	WP_142315952.1
non-ribosomal peptide synthetase [Bacillus thuringiensis]	Bacillus thuringiensis	1428	9851	17299	99%	0	95.77	4960	WP_086423241.1
non-ribosomal peptide synthetase [Bacillus cereus]	Bacillus cereus	1396	9851	17312	99%	0	95.77	4960	WP_098396097.1
non-ribosomal peptide synthase/polyketide synthase [Bacillus thuringiensis]	Bacillus thuringiensis	1428	9851	17313	99%	0	95.85	4960	WP_141550648.1
non-ribosomal peptide synthase/polyketide synthase [Bacillus thuringiensis]	Bacillus thuringiensis	1428	9851	17340	99%	0	95.85	4960	WP_142338374.1
non-ribosomal peptide synthase/polyketide synthase [Bacillus thuringiensis]	Bacillus thuringiensis	1428	9850	17323	99%	0	95.83	4960	WP_335406417.1
non-ribosomal peptide synthase/polyketide synthase [Bacillus sp. TK-2]	Bacillus sp. TK-2	2801342	9850	17287	99%	0	95.81	4960	QQP81962.1
non-ribosomal peptide synthase/polyketide synthase [Bacillus cereus]	Bacillus cereus	1396	9850	17306	99%	0	95.83	4960	HFK1759457.1
non-ribosomal peptide synthase/polyketide synthase [Bacillus cereus]	Bacillus cereus	1396	9850	17316	99%	0	95.83	4960	WP_001255758.1
non-ribosomal peptide synthetase [Bacillus sp. EKM501B]	Bacillus sp. EKM501B	1683636	9850	17308	99%	0	95.79	4960	WP_191968118.1
MULTISPECIES: non-ribosomal peptide synthase/polyketide synthase [Bacillus]	Bacillus	1386	9850	17322	99%	0	95.87	4960	WP_139213232.1
non-ribosomal peptide synthetase [Bacillus thuringiensis]	Bacillus thuringiensis	1428	9850	17320	99%	0	95.81	4960	WP_042969737.1
non-ribosomal peptide synthase/polyketide synthase [Bacillus thuringiensis]	Bacillus thuringiensis	1428	9850	17315	99%	0	95.87	4960	WP_272793309.1
non-ribosomal peptide synthase/polyketide synthase [Bacillus cereus]	Bacillus cereus	1396	9850	17337	99%	0	95.85	4960	WP_161520458.1
non-ribosomal peptide synthetase [Bacillus cereus]	Bacillus cereus	1396	9850	17317	99%	0	95.77	4960	WP_098582466.1
non-ribosomal peptide synthase/polyketide synthase [Bacillus thuringiensis]	Bacillus thuringiensis	1428	9850	17296	99%	0	95.75	4960	WP_109140295.1
non-ribosomal peptide synthase/polyketide synthase [Bacillus cereus]	Bacillus cereus	1396	9850	17315	99%	0	95.87	4960	MDA1554932.1
MULTISPECIES: non-ribosomal peptide synthetase [Bacillus]	Bacillus	1386	9850	17288	99%	0	95.83	4960	WP_061664170.1
non-ribosomal peptide synthetase [Bacillus cereus]	Bacillus cereus	1396	9850	17305	99%	0	95.81	4960	WP_098683424.1
non-ribosomal peptide synthase/polyketide synthase [Bacillus thuringiensis]	Bacillus thuringiensis	1428	9849	17321	99%	0	95.81	4960	WP_142338297.1
non-ribosomal peptide synthetase [Bacillus cereus]	Bacillus cereus	1396	9849	17303	99%	0	95.75	4960	WP_001255744.1
non-ribosomal peptide synthetase [Bacillus cereus]	Bacillus cereus	1396	9849	17313	99%	0	95.79	4960	WP_098762596.1
non-ribosomal peptide synthetase [Bacillus thuringiensis]	Bacillus thuringiensis	1428	9849	17308	99%	0	95.87	4960	WP_141529870.1
non-ribosomal peptide synthase/polyketide synthase [Bacillus cereus]	Bacillus cereus	1396	9849	17324	99%	0	95.95	4961	MDA2635885.1
non-ribosomal peptide synthetase [Bacillus thuringiensis]	Bacillus thuringiensis	1428	9849	17309	99%	0	95.81	4959	WP_038415393.1
non-ribosomal peptide synthase/polyketide synthase [Bacillus cereus]	Bacillus cereus	1396	9849	17319	99%	0	95.97	4960	WP_277518072.1
non-ribosomal peptide synthetase [Bacillus cereus]	Bacillus cereus	1396	9849	17304	99%	0	95.79	4960	WP_098294002.1
non-ribosomal peptide synthase/polyketide synthase [Bacillus thuringiensis]	Bacillus thuringiensis	1428	9849	17319	99%	0	95.85	4960	WP_142317852.1
non-ribosomal peptide synthetase [Bacillus thuringiensis]	Bacillus thuringiensis	1428	9849	17315	99%	0	95.85	4960	WP_086422308.1
non-ribosomal peptide synthetase [Bacillus thuringiensis]	Bacillus thuringiensis	1428	9849	17313	99%	0	95.85	4960	WP_142307958.1
non-ribosomal peptide synthase/polyketide synthase [Bacillus sp. SH8-8]	Bacillus sp. SH8-8	2217830	9849	17339	99%	0	95.83	4960	WP_368936733.1
MULTISPECIES: non-ribosomal peptide synthetase [Bacillus cereus group]	Bacillus cereus group	86661	9849	17308	99%	0	95.89	4960	WP_065228840.1
MULTISPECIES: non-ribosomal peptide synthetase [Bacillus cereus group]	Bacillus cereus group	86661	9849	17304	99%	0	95.79	4960	WP_087947597.1
non-ribosomal peptide synthase/polyketide synthase [Bacillus thuringiensis]	Bacillus thuringiensis	1428	9849	17320	99%	0	95.85	4960	WP_142952837.1
non-ribosomal peptide synthase/polyketide synthase [Bacillus thuringiensis]	Bacillus thuringiensis	1428	9849	17319	99%	0	95.85	4960	WP_142327662.1
non-ribosomal peptide synthase/polyketide synthase [Bacillus cereus]	Bacillus cereus	1396	9849	17320	99%	0	95.85	4960	HFK1738521.1
non-ribosomal peptide synthase/polyketide synthase [Bacillus cereus]	Bacillus cereus	1396	9849	17341	99%	0	95.77	4960	MDA1566067.1
non-ribosomal peptide synthase/polyketide synthase [Bacillus cereus]	Bacillus cereus	1396	9849	17340	99%	0	95.83	4960	WP_349561202.1
non-ribosomal peptide synthetase [Bacillus cereus]	Bacillus cereus	1396	9848	17313	99%	0	95.77	4960	WP_098877654.1
non-ribosomal peptide synthase/polyketide synthase [Bacillus thuringiensis]	Bacillus thuringiensis	1428	9848	17293	99%	0	95.75	4959	WP_144495882.1
non-ribosomal peptide synthetase [Bacillus cereus]	Bacillus cereus	1396	9848	17302	99%	0	95.77	4960	WP_098315706.1
non-ribosomal peptide synthase/polyketide synthase [Bacillus thuringiensis]	Bacillus thuringiensis	1428	9848	17337	99%	0	95.81	4960	WP_141435930.1
non-ribosomal peptide synthetase [Bacillus cereus]	Bacillus cereus	1396	9848	17325	99%	0	95.93	4960	WP_001255753.1
non-ribosomal peptide synthetase [Bacillus cereus]	Bacillus cereus	1396	9848	17305	99%	0	95.75	4960	WP_098404301.1
non-ribosomal peptide synthetase [Bacillus cereus]	Bacillus cereus	1396	9848	17310	99%	0	95.77	4960	WP_098787580.1
non-ribosomal peptide synthase/polyketide synthase [Bacillus cereus]	Bacillus cereus	1396	9848	17307	99%	0	95.77	4960	WP_377826604.1
MULTISPECIES: non-ribosomal peptide synthetase [Bacillus cereus group]	Bacillus cereus group	86661	9848	17325	99%	0	95.81	4960	WP_053564479.1
non-ribosomal peptide synthase/polyketide synthase [Bacillus cereus]	Bacillus cereus	1396	9848	17311	99%	0	95.87	4960	WP_277543966.1
non-ribosomal peptide synthase/polyketide synthase [Bacillus cereus]	Bacillus cereus	1396	9848	17336	99%	0	95.85	4960	WP_322373151.1
non-ribosomal peptide synthase/polyketide synthase [Bacillus thuringiensis]	Bacillus thuringiensis	1428	9848	17317	99%	0	95.77	4960	MBT2201545.1
non-ribosomal peptide synthase/polyketide synthase [Bacillus thuringiensis]	Bacillus thuringiensis	1428	9848	17286	99%	0	95.79	4960	WP_206904679.1
non-ribosomal peptide synthase/polyketide synthase [Bacillus cereus]	Bacillus cereus	1396	9848	17308	99%	0	95.87	4960	WP_277545506.1
non-ribosomal peptide synthase/polyketide synthase [Bacillus thuringiensis]	Bacillus thuringiensis	1428	9848	17319	99%	0	95.85	4960	WP_142340944.1
non-ribosomal peptide synthetase [Bacillus thuringiensis]	Bacillus thuringiensis	1428	9848	17308	99%	0	95.89	4960	WP_243512510.1
non-ribosomal peptide synthase/polyketide synthase [Bacillus cereus]	Bacillus cereus	1396	9847	17298	99%	0	95.75	4960	MEC2468184.1
non-ribosomal peptide synthase/polyketide synthase [Bacillus cereus]	Bacillus cereus	1396	9847	17331	99%	0	95.85	4960	MDA2518125.1
non-ribosomal peptide synthetase [Bacillus cereus]	Bacillus cereus	1396	9847	17339	99%	0	95.81	4960	WP_285000233.1
non-ribosomal peptide synthase/polyketide synthase [Bacillus thuringiensis]	Bacillus thuringiensis	1428	9847	17334	99%	0	95.81	4960	WP_142343979.1
non-ribosomal peptide synthetase [Bacillus cereus]	Bacillus cereus	1396	9847	17307	99%	0	95.75	4960	WP_098286973.1
non-ribosomal peptide synthase/polyketide synthase [Bacillus cereus]	Bacillus cereus	1396	9847	17309	99%	0	95.89	4960	WP_309305320.1
non-ribosomal peptide synthetase [Bacillus cereus]	Bacillus cereus	1396	9847	17308	99%	0	95.77	4960	WP_098885439.1
non-ribosomal peptide synthetase [Bacillus thuringiensis]	Bacillus thuringiensis	1428	9847	17302	99%	0	95.87	4960	WP_142331575.1
non-ribosomal peptide synthase/polyketide synthase [Bacillus thuringiensis]	Bacillus thuringiensis	1428	9847	17289	99%	0	95.81	4960	WP_322192319.1
non-ribosomal peptide synthetase [Bacillus cereus]	Bacillus cereus	1396	9847	17297	99%	0	95.77	4960	WP_098341179.1
non-ribosomal peptide synthase/polyketide synthase [Bacillus cereus]	Bacillus cereus	1396	9847	17321	99%	0	95.73	4960	MDA2066015.1
non-ribosomal peptide synthase/polyketide synthase [Bacillus thuringiensis]	Bacillus thuringiensis	1428	9847	17306	99%	0	95.83	4960	WP_141549875.1
MULTISPECIES: non-ribosomal peptide synthase/polyketide synthase [Bacillus]	Bacillus	1386	9847	17299	99%	0	95.83	4960	WP_001255742.1
non-ribosomal peptide synthetase [Bacillus thuringiensis]	Bacillus thuringiensis	1428	9847	17302	99%	0	95.87	4960	WP_142338174.1
non-ribosomal peptide synthase/polyketide synthase [Bacillus cereus]	Bacillus cereus	1396	9847	17326	99%	0	95.85	4960	MDA2299398.1
non-ribosomal peptide synthase/polyketide synthase [Bacillus cereus]	Bacillus cereus	1396	9847	17315	99%	0	95.85	4960	MCU4955736.1
non-ribosomal peptide synthetase [Bacillus cereus]	Bacillus cereus	1396	9847	17299	99%	0	95.77	4960	WP_097842780.1
non-ribosomal peptide synthase/polyketide synthase [Bacillus cereus]	Bacillus cereus	1396	9847	17331	99%	0	95.85	4960	HDR7712040.1
non-ribosomal peptide synthase/polyketide synthase [Bacillus cereus]	Bacillus cereus	1396	9847	17310	99%	0	95.91	4960	WP_369622634.1
non-ribosomal peptide synthase/polyketide synthase [Bacillus cereus]	Bacillus cereus	1396	9847	17326	99%	0	95.85	4960	WP_161508587.1
non-ribosomal peptide synthetase [Bacillus cereus]	Bacillus cereus	1396	9846	17306	99%	0	95.75	4960	WP_098430581.1
non-ribosomal peptide synthase/polyketide synthase [Bacillus cereus]	Bacillus cereus	1396	9846	17327	99%	0	95.85	4960	MCI4057651.1
non-ribosomal peptide synthase/polyketide synthase [Bacillus cereus]	Bacillus cereus	1396	9846	17311	99%	0	95.95	4960	WP_001255750.1
non-ribosomal peptide synthase/polyketide synthase [Bacillus cereus]	Bacillus cereus	1396	9846	17320	99%	0	95.77	4960	HEE9033418.1
non-ribosomal peptide synthase/polyketide synthase [Bacillus cereus]	Bacillus cereus	1396	9846	17333	99%	0	95.77	4960	MBZ6024695.1
non-ribosomal peptide synthetase [Bacillus cereus]	Bacillus cereus	1396	9846	17335	99%	0	95.75	4960	WP_142947081.1
non-ribosomal peptide synthase/polyketide synthase [Bacillus cereus]	Bacillus cereus	1396	9846	17310	99%	0	95.89	4960	WP_144608063.1
non-ribosomal peptide synthase/polyketide synthase [Bacillus sp. 196mf]	Bacillus sp. 196mf	1761754	9846	17311	99%	0	95.85	4960	WP_110496598.1
non-ribosomal peptide synthase/polyketide synthase [Bacillus sp. FSL R9-9863]	Bacillus sp. FSL R9-9863	2921693	9846	17309	99%	0	95.89	4960	WP_341044471.1
non-ribosomal peptide synthase/polyketide synthase [Bacillus cereus]	Bacillus cereus	1396	9846	17332	99%	0	95.87	4960	WP_401007716.1
non-ribosomal peptide synthase/polyketide synthase [Bacillus cereus]	Bacillus cereus	1396	9846	17291	99%	0	95.71	4960	WP_144575517.1
non-ribosomal peptide synthetase [Bacillus cereus]	Bacillus cereus	1396	9846	17292	99%	0	95.75	4960	WP_098478737.1
non-ribosomal peptide synthetase [Bacillus thuringiensis]	Bacillus thuringiensis	1428	9846	17316	99%	0	95.81	4960	WP_142340595.1
non-ribosomal peptide synthetase [Bacillus cereus]	Bacillus cereus	1396	9846	17297	99%	0	95.73	4960	WP_098392443.1
non-ribosomal peptide synthetase [Bacillus cereus]	Bacillus cereus	1396	9846	17300	99%	0	95.73	4960	WP_172852956.1
thioester reductase [Bacillus cereus]	Bacillus cereus	1396	9846	17336	99%	0	95.77	4960	MBG9714445.1
non-ribosomal peptide synthetase [Bacillus thuringiensis]	Bacillus thuringiensis	1428	9846	17333	99%	0	95.77	4960	WP_088024040.1
non-ribosomal peptide synthetase [Bacillus mycoides]	Bacillus mycoides	1405	9846	17313	99%	0	95.93	4960	WP_085311149.1
non-ribosomal peptide synthase/polyketide synthase [Bacillus cereus]	Bacillus cereus	1396	9846	17309	99%	0	95.73	4960	MEB9440742.1
non-ribosomal peptide synthase/polyketide synthase [Bacillus cereus]	Bacillus cereus	1396	9845	17330	99%	0	95.77	4960	WP_157676084.1
non-ribosomal peptide synthetase [Bacillus cereus]	Bacillus cereus	1396	9845	17300	99%	0	95.75	4960	WP_098615698.1
non-ribosomal peptide synthase/polyketide synthase [Bacillus cereus]	Bacillus cereus	1396	9845	17335	99%	0	95.93	4960	WP_242554567.1
non-ribosomal peptide synthase/polyketide synthase [Bacillus cereus]	Bacillus cereus	1396	9845	17312	99%	0	95.83	4960	MCU5488844.1
non-ribosomal peptide synthase/polyketide synthase [Bacillus thuringiensis]	Bacillus thuringiensis	1428	9845	17316	99%	0	95.79	4960	MED3620509.1
non-ribosomal peptide synthetase [Bacillus cereus]	Bacillus cereus	1396	9845	17317	99%	0	95.77	4960	WP_074047714.1
MULTISPECIES: non-ribosomal peptide synthetase [Bacillus]	Bacillus	1386	9845	17300	99%	0	95.75	4960	WP_061655512.1
non-ribosomal peptide synthetase [Bacillus cereus]	Bacillus cereus	1396	9845	17303	99%	0	95.77	4960	WP_098869355.1
non-ribosomal peptide synthase/polyketide synthase [Bacillus thuringiensis]	Bacillus thuringiensis	1428	9845	17315	99%	0	95.77	4960	WP_142952987.1
non-ribosomal peptide synthase/polyketide synthase [Bacillus thuringiensis]	Bacillus thuringiensis	1428	9845	17309	99%	0	95.85	4960	WP_336821179.1
non-ribosomal peptide synthase/polyketide synthase [Bacillus cereus]	Bacillus cereus	1396	9845	17311	99%	0	95.81	4960	HDR8115992.1
non-ribosomal peptide synthase/polyketide synthase [Bacillus cereus]	Bacillus cereus	1396	9845	17334	99%	0	95.73	4960	MDA1665011.1
non-ribosomal peptide synthase/polyketide synthase [Bacillus thuringiensis]	Bacillus thuringiensis	1428	9845	17303	99%	0	95.81	4960	WP_410491648.1
non-ribosomal peptide synthase/polyketide synthase [Bacillus cereus]	Bacillus cereus	1396	9845	17321	99%	0	95.91	4960	MDA1762740.1
non-ribosomal peptide synthase/polyketide synthase [Bacillus bombysepticus]	Bacillus bombysepticus	658666	9845	17307	99%	0	95.91	4960	WP_044584468.1
non-ribosomal peptide synthase/polyketide synthase [Bacillus thuringiensis]	Bacillus thuringiensis	1428	9845	17310	99%	0	95.73	4960	WP_367087863.1
non-ribosomal peptide synthase/polyketide synthase [Bacillus cereus]	Bacillus cereus	1396	9844	17295	99%	0	95.75	4960	WP_330939342.1
non-ribosomal peptide synthase/polyketide synthase [Bacillus thuringiensis]	Bacillus thuringiensis	1428	9844	17318	99%	0	95.81	4960	WP_142951926.1
non-ribosomal peptide synthase/polyketide synthase [Bacillus cereus]	Bacillus cereus	1396	9844	17280	99%	0	95.75	4960	HEB4954941.1
non-ribosomal peptide synthase/polyketide synthase [Bacillus thuringiensis]	Bacillus thuringiensis	1428	9844	17316	99%	0	95.81	4960	WP_141553519.1
non-ribosomal peptide synthetase [Bacillus thuringiensis]	Bacillus thuringiensis	1428	9844	17313	99%	0	95.77	4960	WP_086388010.1
non-ribosomal peptide synthetase [Bacillus cereus]	Bacillus cereus	1396	9844	17323	99%	0	95.75	4960	WP_075718080.1
non-ribosomal peptide synthetase [Bacillus cereus]	Bacillus cereus	1396	9844	17291	99%	0	95.75	4960	WP_098785736.1
MULTISPECIES: non-ribosomal peptide synthase/polyketide synthase [Bacillus]	Bacillus	1386	9844	17315	99%	0	95.81	4960	WP_142311730.1
non-ribosomal peptide synthase/polyketide synthase [Bacillus thuringiensis]	Bacillus thuringiensis	1428	9844	17318	99%	0	95.81	4960	WP_141534612.1
MULTISPECIES: non-ribosomal peptide synthetase [Bacillus]	Bacillus	1386	9844	17301	99%	0	96.03	4960	WP_078185349.1
non-ribosomal peptide synthase/polyketide synthase [Bacillus thuringiensis]	Bacillus thuringiensis	1428	9844	17314	99%	0	95.81	4960	WP_141549189.1
non-ribosomal peptide synthase/polyketide synthase [Bacillus cereus]	Bacillus cereus	1396	9844	17316	99%	0	95.85	4960	WP_323654485.1
non-ribosomal peptide synthase/polyketide synthase [Bacillus cereus]	Bacillus cereus	1396	9844	17333	99%	0	95.75	4960	WP_168411234.1
non-ribosomal peptide synthase/polyketide synthase [Bacillus cereus]	Bacillus cereus	1396	9844	17309	99%	0	95.81	4960	MCU4721756.1
non-ribosomal peptide synthase/polyketide synthase [Bacillus sp. DAG6]	Bacillus sp. DAG6	3095360	9844	17293	99%	0	95.81	4960	WP_323631283.1
non-ribosomal peptide synthase/polyketide synthase [Bacillus sp. CCB-MMP212]	Bacillus sp. CCB-MMP212	2928002	9844	17332	99%	0	95.79	4960	WP_242806464.1
non-ribosomal peptide synthetase [Bacillus thuringiensis]	Bacillus thuringiensis	1428	9844	17324	99%	0	95.75	4960	WP_088068029.1
non-ribosomal peptide synthase/polyketide synthase [Bacillus bombysepticus]	Bacillus bombysepticus	658666	9844	17305	99%	0	95.87	4960	WP_336769457.1
non-ribosomal peptide synthase/polyketide synthase [Bacillus cereus]	Bacillus cereus	1396	9844	17311	99%	0	95.81	4960	MCU4715024.1
non-ribosomal peptide synthase/polyketide synthase [Bacillus thuringiensis]	Bacillus thuringiensis	1428	9844	17331	99%	0	95.75	4960	WP_142306910.1
non-ribosomal peptide synthase/polyketide synthase [Bacillus cereus]	Bacillus cereus	1396	9844	17310	99%	0	95.87	4960	WP_284993932.1
MULTISPECIES: non-ribosomal peptide synthetase [Bacillus]	Bacillus	1386	9844	17305	99%	0	95.83	4960	WP_072938442.1
non-ribosomal peptide synthase/polyketide synthase [Bacillus sp. ISL-8]	Bacillus sp. ISL-8	2819140	9844	17313	99%	0	95.93	4960	MBT2577936.1
non-ribosomal peptide synthase/polyketide synthase [Bacillus thuringiensis]	Bacillus thuringiensis	1428	9844	17329	99%	0	95.73	4960	WP_320480877.1
non-ribosomal peptide synthase/polyketide synthase [Bacillus thuringiensis]	Bacillus thuringiensis	1428	9844	17301	99%	0	95.79	4960	WP_336971595.1
non-ribosomal peptide synthetase [Bacillus thuringiensis]	Bacillus thuringiensis	1428	9844	17297	99%	0	95.87	4960	WP_141533854.1
non-ribosomal peptide synthase/polyketide synthase [Bacillus cereus]	Bacillus cereus	1396	9844	17303	99%	0	95.73	4960	WP_231009042.1
non-ribosomal peptide synthase/polyketide synthase [Bacillus cereus]	Bacillus cereus	1396	9844	17306	99%	0	95.93	4960	WP_229178165.1
non-ribosomal peptide synthase/polyketide synthase [Bacillus thuringiensis]	Bacillus thuringiensis	1428	9843	17310	99%	0	95.81	4960	WP_141534292.1
non-ribosomal peptide synthetase [Bacillus thuringiensis]	Bacillus thuringiensis	1428	9843	17307	99%	0	95.81	4960	WP_142317148.1
non-ribosomal peptide synthase/polyketide synthase [Bacillus cereus]	Bacillus cereus	1396	9843	17303	99%	0	95.69	4960	MDA1950201.1
non-ribosomal peptide synthase/polyketide synthase [Bacillus thuringiensis]	Bacillus thuringiensis	1428	9843	17310	99%	0	95.83	4960	WP_141553480.1
non-ribosomal peptide synthase/polyketide synthase [Bacillus cereus]	Bacillus cereus	1396	9843	17316	99%	0	95.81	4960	WP_046946290.1
non-ribosomal peptide synthase/polyketide synthase [Bacillus cereus]	Bacillus cereus	1396	9843	17309	99%	0	95.83	4960	WP_151527596.1
non-ribosomal peptide synthase/polyketide synthase [Bacillus cereus]	Bacillus cereus	1396	9843	17315	99%	0	95.75	4960	HGA0699779.1
non-ribosomal peptide synthetase [Bacillus sp. TE8-1]	Bacillus sp. TE8-1	2217829	9843	17319	99%	0	95.77	4960	WP_149215780.1
non-ribosomal peptide synthetase [Bacillus thuringiensis]	Bacillus thuringiensis	1428	9843	17322	99%	0	95.77	4960	WP_086388452.1
non-ribosomal peptide synthase/polyketide synthase [Bacillus cereus]	Bacillus cereus	1396	9843	17288	99%	0	95.71	4960	EKS7854463.1
non-ribosomal peptide synthase/polyketide synthase [Bacillus cereus group sp. FL70]	Bacillus cereus group sp. FL70	3040254	9843	17308	99%	0	95.79	4960	WP_353812363.1
non-ribosomal peptide synthase/polyketide synthase [Bacillus thuringiensis]	Bacillus thuringiensis	1428	9843	17316	99%	0	95.71	4960	MBE5093730.1
non-ribosomal peptide synthase/polyketide synthase [Bacillus thuringiensis]	Bacillus thuringiensis	1428	9843	17325	99%	0	95.75	4960	MED2786793.1
non-ribosomal peptide synthase/polyketide synthase [Bacillus cereus]	Bacillus cereus	1396	9842	17305	99%	0	95.81	4960	HGH1671085.1
non-ribosomal peptide synthase/polyketide synthase [Bacillus cereus]	Bacillus cereus	1396	9842	17311	99%	0	95.83	4960	WP_144596356.1
non-ribosomal peptide synthase/polyketide synthase [Bacillus thuringiensis]	Bacillus thuringiensis	1428	9842	17304	99%	0	95.83	4960	WP_142316440.1
non-ribosomal peptide synthase/polyketide synthase [Bacillus thuringiensis]	Bacillus thuringiensis	1428	9842	17313	99%	0	95.79	4960	WP_141559642.1
non-ribosomal peptide synthase/polyketide synthase [Bacillus cereus]	Bacillus cereus	1396	9842	17308	99%	0	95.79	4960	MCU5526473.1
non-ribosomal peptide synthetase [Bacillus sp. TH22]	Bacillus sp. TH22	2796388	9842	17318	99%	0	95.93	4960	WP_201050249.1
non-ribosomal peptide synthase/polyketide synthase [Bacillus thuringiensis]	Bacillus thuringiensis	1428	9842	17313	99%	0	95.79	4960	WP_335461680.1
non-ribosomal peptide synthetase [Bacillus mycoides]	Bacillus mycoides	1405	9842	17307	99%	0	95.91	4963	WP_241139073.1
non-ribosomal peptide synthase/polyketide synthase [Bacillus cereus]	Bacillus cereus	1396	9842	17325	99%	0	95.69	4960	HEQ3525574.1
non-ribosomal peptide synthase/polyketide synthase [Bacillus cereus]	Bacillus cereus	1396	9842	17324	99%	0	95.75	4960	HDR3343617.1
non-ribosomal peptide synthetase [Bacillus cereus]	Bacillus cereus	1396	9842	17327	99%	0	95.73	4960	WP_078400542.1
non-ribosomal peptide synthase/polyketide synthase [Bacillus thuringiensis]	Bacillus thuringiensis	1428	9842	17309	99%	0	95.79	4960	WP_142951848.1
non-ribosomal peptide synthase/polyketide synthase [Bacillus cereus]	Bacillus cereus	1396	9842	17278	99%	0	95.73	4959	WP_268503211.1
non-ribosomal peptide synthetase [Bacillus cereus]	Bacillus cereus	1396	9842	17320	99%	0	95.75	4960	WP_124749711.1
non-ribosomal peptide synthase/polyketide synthase [Bacillus thuringiensis]	Bacillus thuringiensis	1428	9842	17320	99%	0	95.69	4960	WP_367081612.1
non-ribosomal peptide synthetase [Bacillus cereus]	Bacillus cereus	1396	9842	17329	99%	0	95.71	4960	WP_098773659.1
non-ribosomal peptide synthase/polyketide synthase [Bacillus thuringiensis]	Bacillus thuringiensis	1428	9841	17301	99%	0	95.81	4960	WP_141544227.1
non-ribosomal peptide synthetase [Bacillus cereus]	Bacillus cereus	1396	9841	17301	99%	0	95.71	4960	WP_074619007.1
non-ribosomal peptide synthase/polyketide synthase [Bacillus cereus]	Bacillus cereus	1396	9841	17330	99%	0	95.71	4960	WP_016081604.1
non-ribosomal peptide synthase/polyketide synthase [Bacillus sp. BR_16]	Bacillus sp. BR_16	3055777	9841	17317	99%	0	95.77	4960	WP_375035724.1
non-ribosomal peptide synthase/polyketide synthase [Bacillus cereus]	Bacillus cereus	1396	9841	17320	99%	0	95.73	4960	MDA2176013.1
non-ribosomal peptide synthetase [Bacillus thuringiensis]	Bacillus thuringiensis	1428	9841	17307	99%	0	95.79	4960	WP_071714847.1
non-ribosomal peptide synthase/polyketide synthase [Bacillus thuringiensis]	Bacillus thuringiensis	1428	9841	17308	99%	0	95.79	4960	WP_176581028.1
non-ribosomal peptide synthase/polyketide synthase [Bacillus thuringiensis]	Bacillus thuringiensis	1428	9841	17308	99%	0	95.81	4960	WP_142327085.1
non-ribosomal peptide synthetase [Bacillus cereus]	Bacillus cereus	1396	9841	17318	99%	0	95.73	4960	WP_088867740.1
non-ribosomal peptide synthase/polyketide synthase [Bacillus thuringiensis]	Bacillus thuringiensis	1428	9841	17276	99%	0	95.69	4960	WP_193533198.1
non-ribosomal peptide synthase/polyketide synthase [Bacillus cereus]	Bacillus cereus	1396	9841	17320	99%	0	96.41	4936	WP_372453197.1
non-ribosomal peptide synthetase [Bacillus cereus]	Bacillus cereus	1396	9841	17300	99%	0	95.87	4960	WP_119780876.1
MULTISPECIES: non-ribosomal peptide synthase/polyketide synthase [Bacillus]	Bacillus	1386	9841	17284	99%	0	95.71	4960	WP_227593171.1
non-ribosomal peptide synthase/polyketide synthase [Bacillus cereus]	Bacillus cereus	1396	9841	17300	99%	0	95.67	4960	WP_369697913.1
non-ribosomal peptide synthase/polyketide synthase [Bacillus cereus]	Bacillus cereus	1396	9841	17283	99%	0	95.71	4960	MEB8805408.1
non-ribosomal peptide synthase/polyketide synthase [Bacillus thuringiensis]	Bacillus thuringiensis	1428	9841	17301	99%	0	95.79	4960	WP_375827032.1
non-ribosomal peptide synthase/polyketide synthase [Bacillus cereus]	Bacillus cereus	1396	9841	17330	99%	0	95.75	4960	WP_406652503.1
non-ribosomal peptide synthase/polyketide synthase [Bacillus cereus]	Bacillus cereus	1396	9841	17288	99%	0	95.69	4960	MCU5053218.1
non-ribosomal peptide synthase/polyketide synthase [Bacillus thuringiensis]	Bacillus thuringiensis	1428	9840	17314	99%	0	95.81	4959	WP_332283245.1
non-ribosomal peptide synthase/polyketide synthase [Bacillus cereus group sp. MG11]	Bacillus cereus group sp. MG11	3040248	9840	17314	99%	0	95.71	4960	WP_353842323.1
non-ribosomal peptide synthase/polyketide synthase [Bacillus thuringiensis]	Bacillus thuringiensis	1428	9840	17301	99%	0	95.79	4960	WP_335467125.1
non-ribosomal peptide synthetase [Bacillus cereus]	Bacillus cereus	1396	9840	17303	99%	0	95.69	4960	WP_098770205.1
non-ribosomal peptide synthase/polyketide synthase [Bacillus thuringiensis]	Bacillus thuringiensis	1428	9840	17312	99%	0	95.77	4960	WP_161114225.1
non-ribosomal peptide synthase/polyketide synthase [Bacillus sp. CH_442]	Bacillus sp. CH_442	2978217	9840	17334	99%	0	95.67	4960	WP_340783827.1
MULTISPECIES: non-ribosomal peptide synthetase [Bacillus]	Bacillus	1386	9840	17320	99%	0	95.79	4960	WP_283748170.1
non-ribosomal peptide synthase/polyketide synthase [Bacillus cereus]	Bacillus cereus	1396	9840	17313	99%	0	95.71	4960	MEC3194052.1
MULTISPECIES: non-ribosomal peptide synthase/polyketide synthase [Bacillus cereus group]	Bacillus cereus group	86661	9840	17324	99%	0	95.69	4960	WP_088338354.1
non-ribosomal peptide synthase/polyketide synthase [Bacillus cereus]	Bacillus cereus	1396	9840	17315	99%	0	95.69	4960	HFK1748631.1
non-ribosomal peptide synthase/polyketide synthase [Bacillus cereus]	Bacillus cereus	1396	9840	17302	99%	0	95.73	4960	MEB9611441.1
non-ribosomal peptide synthetase [Bacillus thuringiensis]	Bacillus thuringiensis	1428	9840	17322	99%	0	95.73	4960	WP_088115299.1
non-ribosomal peptide synthase/polyketide synthase [Bacillus thuringiensis]	Bacillus thuringiensis	1428	9840	17328	99%	0	95.71	4960	MCU7663816.1
MULTISPECIES: non-ribosomal peptide synthetase [unclassified Bacillus (in: firmicutes)]	unclassified Bacillus (in: firmicutes)	185979	9840	17312	99%	0	95.91	4960	WP_201033286.1
non-ribosomal peptide synthetase [Bacillus thuringiensis]	Bacillus thuringiensis	1428	9840	17330	99%	0	95.67	4960	WP_144465171.1
non-ribosomal peptide synthase/polyketide synthase [Bacillus thuringiensis]	Bacillus thuringiensis	1428	9840	17317	99%	0	95.75	4960	WP_141484292.1
non-ribosomal peptide synthetase [Bacillus cereus]	Bacillus cereus	1396	9840	17325	99%	0	95.67	4960	WP_078421160.1
non-ribosomal peptide synthetase [Bacillus cereus]	Bacillus cereus	1396	9840	17293	99%	0	95.83	4960	WP_098481265.1
non-ribosomal peptide synthase/polyketide synthase [Bacillus cereus]	Bacillus cereus	1396	9840	17298	99%	0	95.71	4960	MDA2530972.1
non-ribosomal peptide synthase/polyketide synthase [Bacillus thuringiensis]	Bacillus thuringiensis	1428	9839	17320	99%	0	95.71	4960	WP_243168153.1
non-ribosomal peptide synthase/polyketide synthase [Bacillus cereus]	Bacillus cereus	1396	9839	17296	99%	0	95.85	4960	WP_322364156.1
non-ribosomal peptide synthetase [Bacillus cereus]	Bacillus cereus	1396	9839	17299	99%	0	95.69	4960	WP_130813737.1
non-ribosomal peptide synthase/polyketide synthase [Bacillus thuringiensis]	Bacillus thuringiensis	1428	9839	17279	99%	0	95.6	4960	WP_141550739.1
non-ribosomal peptide synthetase [Bacillus cereus]	Bacillus cereus	1396	9839	17285	99%	0	95.75	4959	WP_098785982.1
non-ribosomal peptide synthase/polyketide synthase [Bacillus cereus]	Bacillus cereus	1396	9839	17320	99%	0	95.75	4960	WP_142333791.1
amino acid adenylation domain-containing protein [Bacillus thuringiensis]	Bacillus thuringiensis	1428	9839	17318	99%	0	95.83	4961	MRD39323.1
non-ribosomal peptide synthase/polyketide synthase [Bacillus thuringiensis]	Bacillus thuringiensis	1428	9839	17306	99%	0	95.77	4960	WP_142327345.1
non-ribosomal peptide synthase/polyketide synthase [Bacillus sp. S56]	Bacillus sp. S56	1226987	9839	17293	99%	0	95.85	4960	MBK0074490.1
non-ribosomal peptide synthase/polyketide synthase [Bacillus cereus]	Bacillus cereus	1396	9839	17268	99%	0	95.71	4959	MCU5521084.1
non-ribosomal peptide synthase/polyketide synthase [Bacillus cereus]	Bacillus cereus	1396	9839	17322	99%	0	95.81	4960	WP_322368454.1
non-ribosomal peptide synthase/polyketide synthase [Bacillus cereus group sp. BfR-BA-01489]	Bacillus cereus group sp. BfR-BA-01489	2920358	9839	17323	99%	0	95.73	4960	WP_242316682.1
non-ribosomal peptide synthase/polyketide synthase [Bacillus thuringiensis]	Bacillus thuringiensis	1428	9839	17320	99%	0	95.73	4960	MED2868525.1
non-ribosomal peptide synthase/polyketide synthase [Bacillus cereus]	Bacillus cereus	1396	9839	17295	99%	0	95.85	4960	HDR7419313.1
non-ribosomal peptide synthase/polyketide synthase [Bacillus thuringiensis]	Bacillus thuringiensis	1428	9839	17305	99%	0	95.77	4960	HDX9687818.1
non-ribosomal peptide synthase/polyketide synthase [Bacillus cereus]	Bacillus cereus	1396	9839	17296	99%	0	95.67	4960	WNM97412.1
MULTISPECIES: non-ribosomal peptide synthetase [Bacillus cereus group]	Bacillus cereus group	86661	9839	17318	99%	0	95.67	4960	WP_098318687.1
non-ribosomal peptide synthetase [Bacillus thuringiensis]	Bacillus thuringiensis	1428	9838	17297	99%	0	95.81	4960	WP_088045911.1
non-ribosomal peptide synthetase [Bacillus cereus]	Bacillus cereus	1396	9838	17301	99%	0	95.67	4960	WP_098435094.1
non-ribosomal peptide synthase/polyketide synthase [Bacillus cereus]	Bacillus cereus	1396	9838	17318	99%	0	95.77	4960	MCU5335682.1
non-ribosomal peptide synthetase [Bacillus thuringiensis]	Bacillus thuringiensis	1428	9838	17316	99%	0	95.81	4960	PNK25610.1
non-ribosomal peptide synthase/polyketide synthase [Bacillus cereus group sp. BfR-BA-01441]	Bacillus cereus group sp. BfR-BA-01441	2920348	9838	17325	99%	0	95.65	4967	WP_242292243.1
non-ribosomal peptide synthetase [Bacillus thuringiensis]	Bacillus thuringiensis	1428	9838	17297	99%	0	95.67	4960	WP_070179298.1
non-ribosomal peptide synthetase [Bacillus cereus]	Bacillus cereus	1396	9838	17323	99%	0	95.62	4960	WP_097861625.1
non-ribosomal peptide synthase/polyketide synthase [Bacillus cereus]	Bacillus cereus	1396	9838	17328	99%	0	95.77	4960	WP_212125798.1
non-ribosomal peptide synthase/polyketide synthase [Bacillus thuringiensis]	Bacillus thuringiensis	1428	9838	17298	99%	0	95.65	4960	WP_157695069.1
non-ribosomal peptide synthase/polyketide synthase [Bacillus cereus]	Bacillus cereus	1396	9838	17311	99%	0	95.75	4960	WP_324655798.1
non-ribosomal peptide synthase/polyketide synthase [Bacillus cereus]	Bacillus cereus	1396	9838	17330	99%	0	95.79	4960	HFK1438784.1
non-ribosomal peptide synthetase [Bacillus cereus]	Bacillus cereus	1396	9838	17324	99%	0	95.73	4960	WP_063536378.1
non-ribosomal peptide synthase/polyketide synthase [Bacillus cereus group sp. BfR-BA-01354]	Bacillus cereus group sp. BfR-BA-01354	2920317	9838	17316	99%	0	95.77	4960	WP_242320854.1
non-ribosomal peptide synthetase [Bacillus cereus]	Bacillus cereus	1396	9838	17292	99%	0	95.81	4960	WP_088322495.1
non-ribosomal peptide synthase/polyketide synthase [Bacillus cereus]	Bacillus cereus	1396	9838	17298	99%	0	95.67	4960	MEB9405879.1
non-ribosomal peptide synthetase [Bacillus sp. RZ2MS9]	Bacillus sp. RZ2MS9	1806216	9837	17302	99%	0	95.67	4960	WP_070758107.1
MULTISPECIES: non-ribosomal peptide synthase/polyketide synthase [unclassified Bacillus (in: firmicutes)]	unclassified Bacillus (in: firmicutes)	185979	9837	17327	99%	0	95.69	4960	WP_200458353.1
MULTISPECIES: non-ribosomal peptide synthase/polyketide synthase [Bacillus]	Bacillus	1386	9837	17310	99%	0	95.77	4960	WP_118961934.1
non-ribosomal peptide synthase/polyketide synthase [Bacillus thuringiensis]	Bacillus thuringiensis	1428	9837	17303	99%	0	95.79	4960	WP_264647983.1
non-ribosomal peptide synthase/polyketide synthase [Bacillus thuringiensis]	Bacillus thuringiensis	1428	9837	17301	99%	0	95.75	4959	WP_353052881.1
non-ribosomal peptide synthase/polyketide synthase [Bacillus cereus]	Bacillus cereus	1396	9837	17293	99%	0	95.85	4960	MCE9757333.1
non-ribosomal peptide synthase/polyketide synthase [Bacillus sp. (in: firmicutes)]	Bacillus sp. (in: firmicutes)	1409	9837	17297	99%	0	95.67	4960	MFT4140501.1
non-ribosomal peptide synthase/polyketide synthase [Bacillus cereus]	Bacillus cereus	1396	9837	17324	99%	0	95.65	4960	WP_410989922.1
non-ribosomal peptide synthetase [Bacillus cereus]	Bacillus cereus	1396	9837	17294	99%	0	95.58	4960	WP_098686742.1
non-ribosomal peptide synthetase [Bacillus cereus]	Bacillus cereus	1396	9837	17301	99%	0	95.6	4960	WP_246962766.1
non-ribosomal peptide synthase/polyketide synthase [Bacillus cereus]	Bacillus cereus	1396	9837	17296	99%	0	95.65	4960	HFK1717032.1
non-ribosomal peptide synthase/polyketide synthase [Bacillus cereus]	Bacillus cereus	1396	9837	17291	99%	0	95.83	4960	MDA2411679.1
non-ribosomal peptide synthetase [Bacillus cereus]	Bacillus cereus	1396	9837	17285	99%	0	95.71	4960	WP_098783370.1
non-ribosomal peptide synthase/polyketide synthase [Bacillus cereus]	Bacillus cereus	1396	9837	17295	99%	0	95.67	4960	MDZ4649730.1
non-ribosomal peptide synthase/polyketide synthase [Bacillus cereus]	Bacillus cereus	1396	9837	17293	99%	0	95.83	4960	WP_001255763.1
non-ribosomal peptide synthase/polyketide synthase [Bacillus thuringiensis]	Bacillus thuringiensis	1428	9837	17323	99%	0	95.65	4960	WP_254488519.1
non-ribosomal peptide synthase/polyketide synthase [Bacillus thuringiensis]	Bacillus thuringiensis	1428	9837	17293	99%	0	95.69	4960	WP_142320869.1
non-ribosomal peptide synthetase [Bacillus cereus]	Bacillus cereus	1396	9836	17320	99%	0	95.62	4960	WP_098355496.1
non-ribosomal peptide synthase/polyketide synthase [Bacillus cereus]	Bacillus cereus	1396	9836	17281	99%	0	95.73	4960	EKS7841695.1
non-ribosomal peptide synthetase [Bacillus thuringiensis]	Bacillus thuringiensis	1428	9836	17313	99%	0	95.67	4960	WP_134207931.1
non-ribosomal peptide synthase/polyketide synthase [Bacillus cereus]	Bacillus cereus	1396	9836	17290	99%	0	95.67	4960	HDT6578535.1
non-ribosomal peptide synthase/polyketide synthase [Bacillus cereus]	Bacillus cereus	1396	9836	17309	99%	0	95.75	4960	MBH0322737.1
non-ribosomal peptide synthase/polyketide synthase [Bacillus cereus]	Bacillus cereus	1396	9836	17274	99%	0	95.73	4960	WP_240853124.1
MULTISPECIES: non-ribosomal peptide synthetase [Bacillus]	Bacillus	1386	9836	17293	99%	0	95.83	4960	WP_078186867.1
non-ribosomal peptide synthetase [Bacillus cereus]	Bacillus cereus	1396	9836	17292	99%	0	95.56	4960	WP_098595083.1
non-ribosomal peptide synthetase [Bacillus thuringiensis]	Bacillus thuringiensis	1428	9836	17278	99%	0	95.67	4962	WP_098391775.1
non-ribosomal peptide synthase/polyketide synthase [Bacillus cereus]	Bacillus cereus	1396	9836	17312	99%	0	95.79	4960	MDA2274193.1
non-ribosomal peptide synthetase [Bacillus sp. GeD10]	Bacillus sp. GeD10	1301086	9836	17312	99%	0	95.71	4960	WP_006918052.1
non-ribosomal peptide synthase/polyketide synthase [Bacillus cereus group sp. BfR-BA-01311]	Bacillus cereus group sp. BfR-BA-01311	2920288	9836	17320	99%	0	95.67	4960	WP_242259646.1
non-ribosomal peptide synthase/polyketide synthase [Bacillus cereus]	Bacillus cereus	1396	9836	17288	99%	0	95.83	4960	WP_173602639.1
non-ribosomal peptide synthase/polyketide synthase [Bacillus cereus group sp. N6]	Bacillus cereus group sp. N6	2794583	9836	17331	99%	0	95.75	4960	WP_199694854.1
non-ribosomal peptide synthetase [Bacillus cereus]	Bacillus cereus	1396	9836	17295	99%	0	95.79	4960	WP_098272341.1
non-ribosomal peptide synthetase [Bacillus sp. 007/AIA-02/001]	Bacillus sp. 007/AIA-02/001	2509009	9836	17301	99%	0	95.65	4960	WP_135238423.1
amino acid adenylation domain-containing protein [Bacillus thuringiensis]	Bacillus thuringiensis	1428	9836	17319	99%	0	95.71	4960	MRC31522.1
non-ribosomal peptide synthetase [Bacillus cereus]	Bacillus cereus	1396	9836	17291	99%	0	95.81	4960	WP_098297728.1
non-ribosomal peptide synthase/polyketide synthase [Bacillus cereus]	Bacillus cereus	1396	9836	17317	99%	0	95.71	4960	WP_226605515.1
MULTISPECIES: non-ribosomal peptide synthetase [Bacillus]	Bacillus	1386	9836	17289	99%	0	95.81	4960	WP_149692728.1
non-ribosomal peptide synthase/polyketide synthase [Bacillus cereus group sp. BfR-BA-01312]	Bacillus cereus group sp. BfR-BA-01312	2920289	9836	17321	99%	0	95.77	4960	WP_242320870.1
non-ribosomal peptide synthase/polyketide synthase [Bacillus thuringiensis]	Bacillus thuringiensis	1428	9835	17296	99%	0	95.79	4960	WP_142322325.1
non-ribosomal peptide synthase/polyketide synthase [Bacillus cereus]	Bacillus cereus	1396	9835	17286	99%	0	95.69	4960	HDR4913892.1
non-ribosomal peptide synthase/polyketide synthase [Bacillus cereus group sp. BfR-BA-01327]	Bacillus cereus group sp. BfR-BA-01327	2920303	9835	17311	99%	0	95.73	4959	WP_242266072.1
non-ribosomal peptide synthase/polyketide synthase [Bacillus mobilis]	Bacillus mobilis	2026190	9835	17312	99%	0	95.77	4960	WP_375810348.1
non-ribosomal peptide synthase/polyketide synthase [Bacillus cereus]	Bacillus cereus	1396	9835	17289	99%	0	95.62	4960	WP_208743380.1
non-ribosomal peptide synthase/polyketide synthase [Bacillus cereus]	Bacillus cereus	1396	9835	17319	99%	0	95.71	4960	MDA2479899.1
non-ribosomal peptide synthase/polyketide synthase [Bacillus sp. PPSBB_2]	Bacillus sp. PPSBB_2	3123319	9835	17306	99%	0	95.69	4960	WP_406622324.1
MULTISPECIES: non-ribosomal peptide synthetase [Bacillus]	Bacillus	1386	9835	17289	99%	0	95.71	4960	WP_001255740.1
non-ribosomal peptide synthetase [Bacillus cereus]	Bacillus cereus	1396	9835	17307	99%	0	95.71	4960	WP_061113404.1
non-ribosomal peptide synthase/polyketide synthase [Bacillus wiedmannii]	Bacillus wiedmannii	1890302	9835	17309	99%	0	96.44	4937	WP_371410195.1
non-ribosomal peptide synthase/polyketide synthase [Bacillus thuringiensis]	Bacillus thuringiensis	1428	9835	17292	99%	0	95.81	4960	WP_174767049.1
non-ribosomal peptide synthase/polyketide synthase [Bacillus thuringiensis]	Bacillus thuringiensis	1428	9835	17288	99%	0	95.67	4960	WP_142323471.1
non-ribosomal peptide synthase/polyketide synthase [Bacillus thuringiensis]	Bacillus thuringiensis	1428	9834	17305	99%	0	95.69	4960	WP_366981583.1
MULTISPECIES: non-ribosomal peptide synthetase [unclassified Bacillus cereus group]	unclassified Bacillus cereus group	2750818	9834	17296	99%	0	95.62	4960	WP_149149589.1
non-ribosomal peptide synthetase [Bacillus cereus]	Bacillus cereus	1396	9834	17302	99%	0	95.58	4960	WP_098290950.1
non-ribosomal peptide synthetase [Bacillus cereus]	Bacillus cereus	1396	9834	17323	99%	0	95.75	4960	WP_059303798.1
non-ribosomal peptide synthetase [Bacillus thuringiensis]	Bacillus thuringiensis	1428	9834	17294	99%	0	95.69	4960	WP_098014504.1
non-ribosomal peptide synthase/polyketide synthase [Bacillus thuringiensis]	Bacillus thuringiensis	1428	9834	17306	99%	0	95.75	4960	WP_229145201.1
non-ribosomal peptide synthase/polyketide synthase [Bacillus cereus]	Bacillus cereus	1396	9834	17313	99%	0	95.83	4960	HDR4462397.1
non-ribosomal peptide synthase/polyketide synthase [Bacillus cereus]	Bacillus cereus	1396	9834	17319	99%	0	95.67	4960	MEB9415889.1
non-ribosomal peptide synthetase [Bacillus cereus]	Bacillus cereus	1396	9834	17292	99%	0	95.62	4960	WP_098819382.1
non-ribosomal peptide synthase/polyketide synthase [Bacillus cereus]	Bacillus cereus	1396	9834	17315	99%	0	95.73	4960	WP_166572173.1
non-ribosomal peptide synthase/polyketide synthase [Bacillus cereus]	Bacillus cereus	1396	9834	17287	99%	0	95.79	4960	WP_065845404.1
non-ribosomal peptide synthase/polyketide synthase [Bacillus cereus]	Bacillus cereus	1396	9834	17283	99%	0	95.75	4960	HEF5709125.1
non-ribosomal peptide synthase/polyketide synthase [Bacillus cereus]	Bacillus cereus	1396	9834	17289	99%	0	95.69	4960	MDA2462963.1
non-ribosomal peptide synthetase [Bacillus cereus]	Bacillus cereus	1396	9834	17310	99%	0	95.73	4960	WP_046392698.1
non-ribosomal peptide synthase/polyketide synthase [Bacillus cereus]	Bacillus cereus	1396	9833	17286	99%	0	95.79	4960	MCC3688044.1
non-ribosomal peptide synthetase [Bacillus cereus]	Bacillus cereus	1396	9833	17296	99%	0	95.69	4960	WP_025709608.1
non-ribosomal peptide synthetase [Bacillus cereus]	Bacillus cereus	1396	9833	17302	99%	0	95.73	4960	WP_290102477.1
non-ribosomal peptide synthase/polyketide synthase [Bacillus cereus]	Bacillus cereus	1396	9833	17305	99%	0	95.71	4960	WP_157418748.1
non-ribosomal peptide synthetase [Bacillus cereus]	Bacillus cereus	1396	9833	17309	99%	0	95.56	4960	WP_098330921.1
non-ribosomal peptide synthase/polyketide synthase [Bacillus cereus]	Bacillus cereus	1396	9833	17296	99%	0	95.75	4959	WP_048565389.1
non-ribosomal peptide synthetase [Bacillus cereus]	Bacillus cereus	1396	9833	17303	99%	0	95.69	4960	WP_098955033.1
non-ribosomal peptide synthetase [Bacillus cereus]	Bacillus cereus	1396	9833	17318	99%	0	95.73	4960	WP_098214194.1
non-ribosomal peptide synthase/polyketide synthase [Bacillus cereus]	Bacillus cereus	1396	9833	17285	99%	0	95.69	4960	EMA7397744.1
MULTISPECIES: non-ribosomal peptide synthetase [Bacillus cereus group]	Bacillus cereus group	86661	9833	17282	99%	0	95.81	4960	WP_074554405.1
non-ribosomal peptide synthase/polyketide synthase [Bacillus cereus]	Bacillus cereus	1396	9833	17307	99%	0	95.69	4960	HFU4566991.1
non-ribosomal peptide synthase/polyketide synthase [Bacillus cereus]	Bacillus cereus	1396	9833	17292	99%	0	95.71	4959	WP_367150176.1
non-ribosomal peptide synthase/polyketide synthase [Bacillus cereus]	Bacillus cereus	1396	9833	17293	99%	0	95.69	4960	WP_414955672.1
non-ribosomal peptide synthase/polyketide synthase [Bacillus cereus]	Bacillus cereus	1396	9832	17315	99%	0	95.79	4960	WP_322370379.1
non-ribosomal peptide synthase/polyketide synthase [Bacillus sp. TH23]	Bacillus sp. TH23	2796389	9832	17311	99%	0	95.94	4956	WP_201033794.1
non-ribosomal peptide synthetase [Bacillus cereus]	Bacillus cereus	1396	9832	17314	99%	0	95.75	4960	WP_086692357.1
non-ribosomal peptide synthetase [Bacillus sp. JH7]	Bacillus sp. JH7	1759556	9832	17287	99%	0	95.62	4960	WP_061139284.1
non-ribosomal peptide synthase/polyketide synthase [Bacillus sp. GC_Bacil_1]	Bacillus sp. GC_Bacil_1	2937370	9832	17313	99%	0	96.09	4937	WP_374693286.1
non-ribosomal peptide synthase/polyketide synthase [Bacillus cereus]	Bacillus cereus	1396	9832	17313	99%	0	95.69	4960	MDA2386770.1
non-ribosomal peptide synthase/polyketide synthase [Bacillus thuringiensis]	Bacillus thuringiensis	1428	9832	17294	99%	0	96.07	4937	WP_412509804.1
non-ribosomal peptide synthase/polyketide synthase [Bacillus cereus group sp. BfR-BA-01393]	Bacillus cereus group sp. BfR-BA-01393	2920330	9832	17317	99%	0	95.75	4960	WP_153598337.1
MULTISPECIES: non-ribosomal peptide synthetase [Bacillus]	Bacillus	1386	9832	17281	99%	0	95.69	4960	WP_098378698.1
non-ribosomal peptide synthase/polyketide synthase [Bacillus cereus]	Bacillus cereus	1396	9832	17297	99%	0	95.81	4960	WP_257116060.1
non-ribosomal peptide synthase/polyketide synthase [Bacillus thuringiensis]	Bacillus thuringiensis	1428	9832	17313	99%	0	95.65	4960	WP_224980960.1
MULTISPECIES: non-ribosomal peptide synthetase [Bacillus cereus group]	Bacillus cereus group	86661	9832	17288	99%	0	95.79	4960	WP_088911128.1
non-ribosomal peptide synthase/polyketide synthase [Bacillus thuringiensis]	Bacillus thuringiensis	1428	9832	17283	99%	0	95.65	4960	WP_265938061.1
non-ribosomal peptide synthase/polyketide synthase [Bacillus cereus]	Bacillus cereus	1396	9832	17309	99%	0	95.73	4960	MCU5504067.1
non-ribosomal peptide synthase/polyketide synthase [Bacillus cereus]	Bacillus cereus	1396	9832	17278	99%	0	95.79	4960	WP_322372128.1
non-ribosomal peptide synthase/polyketide synthase [Bacillus cereus]	Bacillus cereus	1396	9832	17324	99%	0	96.15	4937	WP_372470328.1
MULTISPECIES: non-ribosomal peptide synthetase [Bacillus cereus group]	Bacillus cereus group	86661	9832	17312	99%	0	95.58	4960	WP_001255737.1
non-ribosomal peptide synthase/polyketide synthase [Bacillus cereus]	Bacillus cereus	1396	9832	17285	99%	0	95.69	4960	EKS8378703.1
non-ribosomal peptide synthase/polyketide synthase [Bacillus cereus]	Bacillus cereus	1396	9832	17315	99%	0	95.56	4960	HEB2434758.1
non-ribosomal peptide synthase/polyketide synthase [Bacillus thuringiensis]	Bacillus thuringiensis	1428	9832	17314	99%	0	95.75	4960	WP_197202159.1
MULTISPECIES: non-ribosomal peptide synthase/polyketide synthase [Bacillus]	Bacillus	1386	9831	17312	99%	0	95.75	4960	WP_001255764.1
non-ribosomal peptide synthase/polyketide synthase [Bacillus cereus]	Bacillus cereus	1396	9831	17300	99%	0	95.77	4960	WP_410992816.1
non-ribosomal peptide synthase/polyketide synthase [Bacillus cereus]	Bacillus cereus	1396	9831	17291	99%	0	95.8	4947	MEB8554432.1
non-ribosomal peptide synthase/polyketide synthase [Bacillus cereus]	Bacillus cereus	1396	9831	17295	99%	0	95.77	4960	MDA2093662.1
non-ribosomal peptide synthetase [Bacillus cereus]	Bacillus cereus	1396	9831	17301	99%	0	95.71	4960	WP_065223720.1
non-ribosomal peptide synthetase [Bacillus cereus]	Bacillus cereus	1396	9831	17321	99%	0	95.71	4960	WP_142408661.1
non-ribosomal peptide synthetase [Bacillus cereus]	Bacillus cereus	1396	9831	17304	99%	0	95.75	4960	WP_069604934.1
MULTISPECIES: non-ribosomal peptide synthetase [Bacillus]	Bacillus	1386	9831	17322	99%	0	95.69	4960	WP_072770285.1
non-ribosomal peptide synthetase [Bacillus cereus]	Bacillus cereus	1396	9831	17287	99%	0	95.77	4960	WP_098871936.1
non-ribosomal peptide synthetase [Bacillus cereus]	Bacillus cereus	1396	9831	17287	99%	0	95.77	4960	WP_098257199.1
non-ribosomal peptide synthase/polyketide synthase [Bacillus cereus]	Bacillus cereus	1396	9831	17317	99%	0	95.75	4960	WP_234574449.1
non-ribosomal peptide synthetase [Bacillus cereus]	Bacillus cereus	1396	9831	17301	99%	0	95.6	4960	WP_097862549.1
non-ribosomal peptide synthetase [Bacillus sp. RB3]	Bacillus sp. RB3	3050012	9831	17289	99%	0	95.58	4960	WP_284489619.1
non-ribosomal peptide synthase/polyketide synthase [Bacillus cereus]	Bacillus cereus	1396	9831	17320	99%	0	95.67	4960	WP_163093441.1
non-ribosomal peptide synthetase [Bacillus wiedmannii]	Bacillus wiedmannii	1890302	9831	17282	99%	0	95.79	4961	WP_197248484.1
non-ribosomal peptide synthase/polyketide synthase [Bacillus cereus]	Bacillus cereus	1396	9831	17296	99%	0	95.69	4960	MBJ8125435.1
non-ribosomal peptide synthase/polyketide synthase [Bacillus thuringiensis]	Bacillus thuringiensis	1428	9831	17314	99%	0	95.62	4960	WP_141544778.1
non-ribosomal peptide synthase/polyketide synthase [Bacillus cereus]	Bacillus cereus	1396	9831	17311	99%	0	95.77	4960	HDR7455045.1
non-ribosomal peptide synthetase [Bacillus cereus]	Bacillus cereus	1396	9831	17301	99%	0	95.58	4960	PFK75149.1
non-ribosomal peptide synthetase [Bacillus cereus]	Bacillus cereus	1396	9831	17311	99%	0	95.67	4960	WP_151524386.1
non-ribosomal peptide synthase/polyketide synthase [Bacillus cereus]	Bacillus cereus	1396	9831	17287	99%	0	95.56	4960	WP_142331494.1
non-ribosomal peptide synthase/polyketide synthase [Bacillus cereus]	Bacillus cereus	1396	9831	17288	99%	0	95.77	4960	MEC2943530.1
non-ribosomal peptide synthase/polyketide synthase [Bacillus cereus]	Bacillus cereus	1396	9831	17314	99%	0	95.73	4960	WP_368506248.1
non-ribosomal peptide synthase/polyketide synthase [Bacillus cereus]	Bacillus cereus	1396	9831	17277	99%	0	95.65	4966	WP_001255739.1
non-ribosomal peptide synthetase [Bacillus cereus]	Bacillus cereus	1396	9831	17287	99%	0	95.58	4960	WP_098664513.1
non-ribosomal peptide synthase/polyketide synthase [Bacillus cereus]	Bacillus cereus	1396	9831	17315	99%	0	95.69	4960	WP_163061838.1
MULTISPECIES: non-ribosomal peptide synthetase [Bacillus cereus group]	Bacillus cereus group	86661	9831	17311	99%	0	95.67	4960	WP_098424631.1
MULTISPECIES: non-ribosomal peptide synthase/polyketide synthase [Bacillus cereus group]	Bacillus cereus group	86661	9831	17311	99%	0	95.73	4960	WP_144560652.1
non-ribosomal peptide synthase [Bacillus cereus]	Bacillus cereus	1396	9831	17295	99%	0	95.79	4960	HDR6217981.1
non-ribosomal peptide synthetase [Bacillus cereus]	Bacillus cereus	1396	9831	17287	99%	0	95.77	4960	WP_098908512.1
non-ribosomal peptide synthetase [Bacillus cereus]	Bacillus cereus	1396	9831	17302	99%	0	95.67	4960	WP_049107775.1
non-ribosomal peptide synthase/polyketide synthase [Bacillus cereus]	Bacillus cereus	1396	9830	17306	99%	0	95.65	4960	HDR4374291.1
non-ribosomal peptide synthetase [Bacillus cereus]	Bacillus cereus	1396	9830	17293	99%	0	95.69	4960	WP_098536274.1
non-ribosomal peptide synthase/polyketide synthase [Bacillus cereus]	Bacillus cereus	1396	9830	17292	99%	0	95.67	4960	HGA1023848.1
non-ribosomal peptide synthetase [Bacillus cereus]	Bacillus cereus	1396	9830	17276	99%	0	95.77	4960	WP_128266962.1
amino acid adenylation domain-containing protein [Bacillus thuringiensis]	Bacillus thuringiensis	1428	9830	17279	99%	0	95.71	4960	MRB74657.1
non-ribosomal peptide synthase/polyketide synthase [Bacillus cereus]	Bacillus cereus	1396	9830	17308	99%	0	95.73	4960	WP_151639656.1
non-ribosomal peptide synthase/polyketide synthase [Bacillus cereus]	Bacillus cereus	1396	9830	17315	99%	0	95.67	4960	WP_139849956.1
non-ribosomal peptide synthetase [Bacillus cereus]	Bacillus cereus	1396	9830	17297	99%	0	95.67	4960	WP_016122526.1
non-ribosomal peptide synthase/polyketide synthase [Bacillus cereus]	Bacillus cereus	1396	9830	17283	99%	0	95.73	4960	WP_229180769.1
non-ribosomal peptide synthase/polyketide synthase [Bacillus cereus]	Bacillus cereus	1396	9830	17294	99%	0	95.73	4960	HDR4457810.1
MULTISPECIES: non-ribosomal peptide synthetase [Bacillus]	Bacillus	1386	9830	17291	99%	0	95.75	4960	WP_089148563.1
non-ribosomal peptide synthase/polyketide synthase [Bacillus cereus]	Bacillus cereus	1396	9830	17308	99%	0	95.71	4960	HDR8449696.1
non-ribosomal peptide synthetase [Bacillus thuringiensis]	Bacillus thuringiensis	1428	9830	17284	99%	0	95.77	4960	WP_050821869.1
non-ribosomal peptide synthetase [Bacillus cereus]	Bacillus cereus	1396	9830	17283	99%	0	95.77	4960	WP_001255738.1
non-ribosomal peptide synthase/polyketide synthase [Bacillus cereus]	Bacillus cereus	1396	9830	17281	99%	0	95.77	4960	WP_227595882.1
non-ribosomal peptide synthase/polyketide synthase [Bacillus cereus]	Bacillus cereus	1396	9830	17283	99%	0	95.75	4960	MCU4823175.1
non-ribosomal peptide synthase/polyketide synthase [Bacillus cereus]	Bacillus cereus	1396	9830	17298	99%	0	95.71	4960	MEC3250280.1
non-ribosomal peptide synthetase [Bacillus sp. SRB1LM]	Bacillus sp. SRB1LM	2608688	9830	17285	99%	0	95.71	4960	WP_196472239.1
MULTISPECIES: non-ribosomal peptide synthetase [Bacillus cereus group]	Bacillus cereus group	86661	9830	17312	99%	0	95.73	4960	WP_086408037.1
non-ribosomal peptide synthase/polyketide synthase [Bacillus cereus]	Bacillus cereus	1396	9829	17284	99%	0	95.75	4960	WP_144609612.1
non-ribosomal peptide synthetase [Bacillus cereus]	Bacillus cereus	1396	9829	17301	99%	0	95.69	4960	WP_078385452.1
non-ribosomal peptide synthetase [Bacillus cereus]	Bacillus cereus	1396	9829	17318	99%	0	95.65	4960	WP_088362885.1
non-ribosomal peptide synthase/polyketide synthase [Bacillus cereus]	Bacillus cereus	1396	9829	17310	99%	0	95.67	4960	WP_256425031.1
non-ribosomal peptide synthase/polyketide synthase [Bacillus cereus]	Bacillus cereus	1396	9829	17316	99%	0	95.69	4960	MCU4789134.1
non-ribosomal peptide synthase/polyketide synthase [Bacillus cereus]	Bacillus cereus	1396	9829	17296	99%	0	95.75	4960	MDZ4589463.1
non-ribosomal peptide synthetase [Bacillus cereus]	Bacillus cereus	1396	9829	17283	99%	0	95.77	4960	WP_098282514.1
non-ribosomal peptide synthase/polyketide synthase [Bacillus cereus]	Bacillus cereus	1396	9829	17285	99%	0	95.54	4960	WP_142326695.1
non-ribosomal peptide synthetase [Bacillus thuringiensis]	Bacillus thuringiensis	1428	9829	17280	99%	0	95.65	4960	WP_142329033.1
non-ribosomal peptide synthetase [Bacillus cereus]	Bacillus cereus	1396	9829	17292	99%	0	95.77	4960	WP_089607480.1
non-ribosomal peptide synthase/polyketide synthase [Bacillus sp. HMA207]	Bacillus sp. HMA207	2058879	9829	17291	99%	0	95.69	4960	WP_116344853.1
non-ribosomal peptide synthase/polyketide synthase [Bacillus cereus]	Bacillus cereus	1396	9829	17274	99%	0	95.67	4960	WP_142348392.1
non-ribosomal peptide synthase/polyketide synthase [Bacillus cereus]	Bacillus cereus	1396	9829	17297	99%	0	95.58	4960	XLG18914.1
non-ribosomal peptide synthase/polyketide synthase [Bacillus cereus]	Bacillus cereus	1396	9829	17298	99%	0	95.75	4960	WP_242784778.1
non-ribosomal peptide synthase/polyketide synthase [Bacillus cereus]	Bacillus cereus	1396	9829	17292	99%	0	95.71	4960	HDR6246022.1
non-ribosomal peptide synthase/polyketide synthase [Bacillus cereus]	Bacillus cereus	1396	9829	17313	99%	0	95.77	4960	WP_318787960.1
non-ribosomal peptide synthetase [Bacillus thuringiensis]	Bacillus thuringiensis	1428	9829	17307	99%	0	95.65	4960	WP_086385274.1
non-ribosomal peptide synthase/polyketide synthase [Bacillus cereus]	Bacillus cereus	1396	9829	17306	99%	0	95.73	4960	MCU5024542.1
non-ribosomal peptide synthase/polyketide synthase [Bacillus cereus]	Bacillus cereus	1396	9829	17305	99%	0	95.75	4960	HFR4156600.1
non-ribosomal peptide synthetase [Bacillus cereus]	Bacillus cereus	1396	9829	17277	99%	0	95.75	4960	WP_273634874.1
non-ribosomal peptide synthetase [Bacillus cereus]	Bacillus cereus	1396	9829	17274	99%	0	95.75	4960	WP_098606064.1
non-ribosomal peptide synthase/polyketide synthase [Bacillus cereus]	Bacillus cereus	1396	9829	17275	99%	0	95.63	4966	WP_333516011.1
non-ribosomal peptide synthase/polyketide synthase [Bacillus cereus]	Bacillus cereus	1396	9829	17284	99%	0	95.54	4960	WP_142953653.1
non-ribosomal peptide synthase/polyketide synthase [Bacillus cereus]	Bacillus cereus	1396	9829	17315	99%	0	95.67	4960	WP_144605417.1
non-ribosomal peptide synthase/polyketide synthase [Bacillus cereus group sp. BfR-BA-01313]	Bacillus cereus group sp. BfR-BA-01313	2920290	9829	17291	99%	0	95.77	4960	WP_242278096.1
non-ribosomal peptide synthase/polyketide synthase [Bacillus cereus]	Bacillus cereus	1396	9829	17310	99%	0	95.75	4960	WP_221839516.1
non-ribosomal peptide synthase/polyketide synthase [Bacillus cereus]	Bacillus cereus	1396	9829	17289	99%	0	95.65	4960	HDV8363595.1
non-ribosomal peptide synthase/polyketide synthase [Bacillus cereus]	Bacillus cereus	1396	9829	17289	99%	0	95.58	4960	WP_142308120.1
non-ribosomal peptide synthetase [Bacillus cereus]	Bacillus cereus	1396	9829	17302	99%	0	95.54	4960	WP_098023044.1
non-ribosomal peptide synthase/polyketide synthase [Bacillus cereus]	Bacillus cereus	1396	9829	17308	99%	0	95.62	4960	WP_410987886.1
non-ribosomal peptide synthetase [Bacillus thuringiensis]	Bacillus thuringiensis	1428	9828	17298	99%	0	95.69	4960	WP_070180140.1
non-ribosomal peptide synthase/polyketide synthase [Bacillus cereus]	Bacillus cereus	1396	9828	17300	99%	0	95.54	4960	HFJ9293744.1
non-ribosomal peptide synthase/polyketide synthase [Bacillus cereus]	Bacillus cereus	1396	9828	17281	99%	0	95.73	4960	WP_151522692.1
non-ribosomal peptide synthase/polyketide synthase [Bacillus cereus]	Bacillus cereus	1396	9828	17294	99%	0	95.69	4960	HFK1484510.1
non-ribosomal peptide synthase/polyketide synthase [Bacillus cereus]	Bacillus cereus	1396	9828	17313	99%	0	95.69	4960	WP_240835168.1
non-ribosomal peptide synthase/polyketide synthase [Bacillus cereus]	Bacillus cereus	1396	9828	17312	99%	0	95.67	4960	WP_277501702.1
non-ribosomal peptide synthetase [Bacillus cereus]	Bacillus cereus	1396	9828	17291	99%	0	95.62	4960	WP_098963315.1
non-ribosomal peptide synthase/polyketide synthase [Bacillus albus]	Bacillus albus	2026189	9828	17275	99%	0	95.73	4960	WP_130067836.1
non-ribosomal peptide synthase/polyketide synthase [Bacillus cereus]	Bacillus cereus	1396	9828	17279	99%	0	95.75	4960	WP_144585270.1
non-ribosomal peptide synthase/polyketide synthase [Bacillus cereus]	Bacillus cereus	1396	9828	17298	99%	0	95.81	4959	MDA2070317.1
non-ribosomal peptide synthetase [Bacillus thuringiensis]	Bacillus thuringiensis	1428	9828	17295	99%	0	95.73	4960	WP_076775136.1
non-ribosomal peptide synthase/polyketide synthase [Bacillus thuringiensis]	Bacillus thuringiensis	1428	9828	17302	99%	0	95.58	4959	WP_366986274.1
non-ribosomal peptide synthetase [Bacillus cereus]	Bacillus cereus	1396	9828	17291	99%	0	95.54	4960	WP_098567709.1
non-ribosomal peptide synthetase [Bacillus cereus]	Bacillus cereus	1396	9828	17301	99%	0	95.69	4960	WP_127725808.1
non-ribosomal peptide synthase/polyketide synthase [Bacillus cereus]	Bacillus cereus	1396	9828	17287	99%	0	95.58	4960	WP_142321134.1
MULTISPECIES: non-ribosomal peptide synthetase [Bacillus]	Bacillus	1386	9827	17276	99%	0	95.75	4960	WP_070183860.1
non-ribosomal peptide synthase/polyketide synthase [Bacillus cereus]	Bacillus cereus	1396	9827	17301	99%	0	95.58	4960	MCU4929337.1
non-ribosomal peptide synthetase [Bacillus cereus]	Bacillus cereus	1396	9827	17291	99%	0	95.62	4960	WP_162280794.1
non-ribosomal peptide synthase/polyketide synthase [Bacillus cereus]	Bacillus cereus	1396	9827	17272	99%	0	95.63	4966	WP_318588519.1
non-ribosomal peptide synthetase [Bacillus cereus]	Bacillus cereus	1396	9827	17300	99%	0	95.52	4960	WP_098944662.1
non-ribosomal peptide synthase/polyketide synthase [Bacillus cereus]	Bacillus cereus	1396	9827	17285	99%	0	95.56	4960	HDX9709320.1
non-ribosomal peptide synthase/polyketide synthase [Bacillus cereus]	Bacillus cereus	1396	9827	17296	99%	0	95.67	4960	WP_368970330.1
non-ribosomal peptide synthetase [Bacillus cereus]	Bacillus cereus	1396	9827	17293	99%	0	95.73	4960	WP_074593883.1
non-ribosomal peptide synthase/polyketide synthase [Bacillus thuringiensis]	Bacillus thuringiensis	1428	9827	17296	99%	0	95.52	4960	WP_103653062.1
non-ribosomal peptide synthetase [Bacillus thuringiensis]	Bacillus thuringiensis	1428	9827	17307	99%	0	95.65	4960	WP_142330504.1
non-ribosomal peptide synthetase [Bacillus thuringiensis]	Bacillus thuringiensis	1428	9827	17311	99%	0	95.71	4960	WP_086404170.1
non-ribosomal peptide synthetase [Bacillus cereus]	Bacillus cereus	1396	9827	17277	99%	0	95.54	4960	WP_098327567.1
MULTISPECIES: non-ribosomal peptide synthase/polyketide synthase [Bacillus]	Bacillus	1386	9827	17293	99%	0	95.73	4960	WP_152127628.1
non-ribosomal peptide synthase/polyketide synthase [Bacillus cereus]	Bacillus cereus	1396	9827	17310	99%	0	95.69	4960	WP_167316353.1
non-ribosomal peptide synthetase [Bacillus thuringiensis]	Bacillus thuringiensis	1428	9827	17283	99%	0	95.56	4960	WP_103622419.1
non-ribosomal peptide synthase/polyketide synthase [Bacillus cereus]	Bacillus cereus	1396	9827	17289	99%	0	95.73	4960	MEC3332560.1
non-ribosomal peptide synthetase [Bacillus cereus]	Bacillus cereus	1396	9827	17290	99%	0	95.67	4960	WP_088859512.1
non-ribosomal peptide synthetase [Bacillus cereus]	Bacillus cereus	1396	9827	17277	99%	0	95.52	4960	WP_098535316.1
non-ribosomal peptide synthetase [Bacillus cereus]	Bacillus cereus	1396	9827	17274	99%	0	95.73	4960	WP_098299841.1
non-ribosomal peptide synthetase [Bacillus cereus]	Bacillus cereus	1396	9827	17293	99%	0	95.54	4960	WP_098757948.1
non-ribosomal peptide synthase/polyketide synthase [Bacillus cereus]	Bacillus cereus	1396	9826	17288	99%	0	95.62	4960	HDR4884324.1
non-ribosomal peptide synthetase [Bacillus cereus]	Bacillus cereus	1396	9826	17302	99%	0	95.65	4960	WP_001255761.1
non-ribosomal peptide synthetase [Bacillus cereus]	Bacillus cereus	1396	9826	17293	99%	0	95.75	4960	WP_097918585.1
non-ribosomal peptide synthase/polyketide synthase [Bacillus cereus]	Bacillus cereus	1396	9826	17296	99%	0	95.52	4960	MDA2419818.1
non-ribosomal peptide synthase/polyketide synthase [Bacillus cereus]	Bacillus cereus	1396	9826	17298	99%	0	95.58	4960	WP_375363670.1
non-ribosomal peptide synthase/polyketide synthase [Bacillus cereus]	Bacillus cereus	1396	9826	17300	99%	0	95.62	4960	MCU5633522.1
non-ribosomal peptide synthase/polyketide synthase [Bacillus cereus]	Bacillus cereus	1396	9826	17285	99%	0	95.67	4960	HDR8190005.1
non-ribosomal peptide synthase/polyketide synthase [Bacillus cereus]	Bacillus cereus	1396	9826	17280	99%	0	95.52	4960	WP_142328298.1
non-ribosomal peptide synthetase [Bacillus cereus]	Bacillus cereus	1396	9826	17290	99%	0	95.65	4960	WP_098389706.1
amino acid adenylation domain-containing protein [Bacillus sp. SRB3LM]	Bacillus sp. SRB3LM	2608689	9826	17286	99%	0	95.73	4960	MBG0971252.1
non-ribosomal peptide synthetase [Bacillus thuringiensis]	Bacillus thuringiensis	1428	9826	17306	99%	0	95.62	4960	WP_142338056.1
non-ribosomal peptide synthetase [Bacillus cereus]	Bacillus cereus	1396	9826	17274	99%	0	95.52	4960	WP_098606391.1
non-ribosomal peptide synthetase [Bacillus cereus]	Bacillus cereus	1396	9826	17300	99%	0	95.56	4960	WP_078439676.1
non-ribosomal peptide synthase/polyketide synthase [Bacillus sp. BR3(2024)]	Bacillus sp. BR3(2024)	3126755	9826	17278	99%	0	95.75	4960	WP_342761837.1
non-ribosomal peptide synthetase [Bacillus cereus]	Bacillus cereus	1396	9826	17274	99%	0	95.75	4960	WP_098664923.1
non-ribosomal peptide synthase/polyketide synthase [Bacillus cereus]	Bacillus cereus	1396	9826	17286	99%	0	95.65	4960	WP_251199606.1
non-ribosomal peptide synthase/polyketide synthase [Bacillus thuringiensis]	Bacillus thuringiensis	1428	9826	17306	99%	0	95.67	4960	WP_144489225.1
non-ribosomal peptide synthase/polyketide synthase [Bacillus cereus]	Bacillus cereus	1396	9826	17301	99%	0	95.73	4960	WP_226368501.1
non-ribosomal peptide synthetase [Bacillus thuringiensis]	Bacillus thuringiensis	1428	9826	17313	99%	0	95.54	4960	WP_141558510.1
non-ribosomal peptide synthase/polyketide synthase [Bacillus cereus]	Bacillus cereus	1396	9825	17278	99%	0	95.58	4960	WP_330939533.1
non-ribosomal peptide synthetase [Bacillus cereus]	Bacillus cereus	1396	9825	17290	99%	0	95.56	4960	WP_048535308.1
non-ribosomal peptide synthase/polyketide synthase [Bacillus cereus]	Bacillus cereus	1396	9825	17280	99%	0	95.67	4960	MCU5037097.1
non-ribosomal peptide synthetase [Bacillus cereus]	Bacillus cereus	1396	9825	17280	99%	0	95.69	4960	WP_076876238.1
non-ribosomal peptide synthase/polyketide synthase [Bacillus cereus]	Bacillus cereus	1396	9825	17281	99%	0	95.56	4960	HDR6286022.1
non-ribosomal peptide synthase/polyketide synthase [Bacillus cereus]	Bacillus cereus	1396	9825	17279	99%	0	95.58	4959	MDA2392841.1
non-ribosomal peptide synthase/polyketide synthase [Bacillus cereus]	Bacillus cereus	1396	9825	17306	99%	0	95.6	4960	WP_324659306.1
thioester reductase [Bacillus cereus]	Bacillus cereus	1396	9825	17298	99%	0	95.58	4960	MBG9615989.1
non-ribosomal peptide synthetase [Bacillus cereus]	Bacillus cereus	1396	9825	17283	99%	0	95.69	4960	WP_016124572.1
non-ribosomal peptide synthase/polyketide synthase [Bacillus sp. FSL R5-0585]	Bacillus sp. FSL R5-0585	2921650	9825	17286	99%	0	95.65	4960	WP_341048857.1
non-ribosomal peptide synthase/polyketide synthase [Bacillus cereus]	Bacillus cereus	1396	9825	17262	99%	0	95.55	4969	MEB8675467.1
non-ribosomal peptide synthase/polyketide synthase [Bacillus cereus]	Bacillus cereus	1396	9825	17286	99%	0	95.71	4960	MDZ4521105.1
MULTISPECIES: non-ribosomal peptide synthase/polyketide synthase [Bacillus cereus group]	Bacillus cereus group	86661	9824	17298	99%	0	95.52	4960	WP_113710697.1
non-ribosomal peptide synthetase [Bacillus cereus]	Bacillus cereus	1396	9824	17266	99%	0	95.67	4960	WP_283502309.1
non-ribosomal peptide synthase/polyketide synthase [Bacillus sp. K6W]	Bacillus sp. K6W	2249215	9824	17285	99%	0	95.62	4960	WP_114556055.1
non-ribosomal peptide synthase/polyketide synthase [Bacillus cereus]	Bacillus cereus	1396	9824	17257	99%	0	96.07	4937	WP_374221646.1
non-ribosomal peptide synthase/polyketide synthase [Bacillus cereus]	Bacillus cereus	1396	9824	17290	99%	0	95.5	4960	WP_229164166.1
non-ribosomal peptide synthase/polyketide synthase [Bacillus cereus]	Bacillus cereus	1396	9824	17301	99%	0	95.58	4960	MEB8572400.1
amino acid adenylation domain-containing protein [Bacillus thuringiensis]	Bacillus thuringiensis	1428	9824	17293	99%	0	95.71	4960	MRC16845.1
non-ribosomal peptide synthetase [Bacillus thuringiensis]	Bacillus thuringiensis	1428	9824	17305	99%	0	95.62	4960	WP_142340088.1
non-ribosomal peptide synthase/polyketide synthase [Bacillus thuringiensis]	Bacillus thuringiensis	1428	9824	17315	99%	0	96.11	4937	WP_394230672.1
non-ribosomal peptide synthetase [Bacillus thuringiensis]	Bacillus thuringiensis	1428	9824	17263	99%	0	95.61	4962	WP_142321872.1
non-ribosomal peptide synthetase [Bacillus thuringiensis]	Bacillus thuringiensis	1428	9824	17290	99%	0	95.5	4960	WP_087875373.1
non-ribosomal peptide synthase/polyketide synthase [Bacillus thuringiensis]	Bacillus thuringiensis	1428	9824	17299	99%	0	95.65	4960	WP_322215833.1
MULTISPECIES: non-ribosomal peptide synthetase [Bacillus]	Bacillus	1386	9824	17310	99%	0	96.09	4936	WP_003275378.1
non-ribosomal peptide synthetase [Bacillus cereus]	Bacillus cereus	1396	9824	17267	99%	0	95.58	4959	WP_069604432.1
non-ribosomal peptide synthase/polyketide synthase [Bacillus cereus]	Bacillus cereus	1396	9824	17307	99%	0	95.62	4960	HDR8150085.1
non-ribosomal peptide synthase/polyketide synthase [Bacillus cereus]	Bacillus cereus	1396	9824	17287	99%	0	95.71	4960	HFJ9464020.1
non-ribosomal peptide synthetase [Bacillus thuringiensis]	Bacillus thuringiensis	1428	9824	17276	99%	0	95.71	4959	WP_061884169.1
non-ribosomal peptide synthetase [Bacillus cereus]	Bacillus cereus	1396	9823	17287	99%	0	95.52	4960	WP_098283120.1
MULTISPECIES: non-ribosomal peptide synthetase [Bacillus cereus group]	Bacillus cereus group	86661	9823	17268	99%	0	95.73	4960	WP_098349375.1
non-ribosomal peptide synthase/polyketide synthase [Bacillus cereus]	Bacillus cereus	1396	9823	17297	99%	0	95.6	4960	MCU4896493.1
non-ribosomal peptide synthase/polyketide synthase [Bacillus cereus]	Bacillus cereus	1396	9823	17285	99%	0	95.67	4960	HFT2185934.1
non-ribosomal peptide synthetase [Bacillus cereus]	Bacillus cereus	1396	9823	17290	99%	0	95.71	4960	WP_098781826.1
non-ribosomal peptide synthetase [Bacillus thuringiensis]	Bacillus thuringiensis	1428	9823	17295	99%	0	95.6	4960	WP_086402447.1
non-ribosomal peptide synthase/polyketide synthase [Bacillus cereus]	Bacillus cereus	1396	9823	17279	99%	0	95.71	4960	WP_163051709.1
non-ribosomal peptide synthetase [Bacillus cereus]	Bacillus cereus	1396	9823	17274	99%	0	95.67	4960	WP_098331413.1
MULTISPECIES: non-ribosomal peptide synthetase [Bacillus cereus group]	Bacillus cereus group	86661	9823	17298	99%	0	95.54	4960	WP_153589053.1
non-ribosomal peptide synthase/polyketide synthase [Bacillus thuringiensis]	Bacillus thuringiensis	1428	9823	17307	99%	0	95.73	4960	WP_131932383.1
non-ribosomal peptide synthase/polyketide synthase [Bacillus cereus]	Bacillus cereus	1396	9823	17287	99%	0	95.62	4960	WP_199697245.1
non-ribosomal peptide synthase/polyketide synthase [Bacillus cereus]	Bacillus cereus	1396	9822	17278	99%	0	95.56	4960	WP_141536758.1
non-ribosomal peptide synthetase [Bacillus cereus]	Bacillus cereus	1396	9822	17292	99%	0	95.58	4960	WP_098906244.1
non-ribosomal peptide synthase/polyketide synthase [Bacillus thuringiensis]	Bacillus thuringiensis	1428	9822	17306	99%	0	96.07	4936	WP_411859727.1
non-ribosomal peptide synthase/polyketide synthase [Bacillus cereus]	Bacillus cereus	1396	9822	17295	99%	0	95.6	4960	MCU5757181.1
non-ribosomal peptide synthase/polyketide synthase [Bacillus cereus]	Bacillus cereus	1396	9822	17289	99%	0	95.67	4960	HDR8093807.1
non-ribosomal peptide synthase/polyketide synthase [Bacillus cereus]	Bacillus cereus	1396	9822	17296	99%	0	95.58	4960	MCU4818698.1
non-ribosomal peptide synthase/polyketide synthase [Bacillus thuringiensis]	Bacillus thuringiensis	1428	9822	17294	99%	0	95.63	4962	WP_224413581.1
non-ribosomal peptide synthetase [Bacillus cereus]	Bacillus cereus	1396	9822	17278	99%	0	95.62	4960	WP_150158044.1
non-ribosomal peptide synthetase [Bacillus cereus]	Bacillus cereus	1396	9822	17279	99%	0	95.62	4960	WP_151628750.1
non-ribosomal peptide synthetase [Bacillus cereus]	Bacillus cereus	1396	9822	17275	99%	0	95.65	4960	WP_074595785.1
non-ribosomal peptide synthase/polyketide synthase [Bacillus cereus]	Bacillus cereus	1396	9822	17293	99%	0	95.58	4960	HDR8486542.1
MULTISPECIES: non-ribosomal peptide synthetase [Bacillus cereus group]	Bacillus cereus group	86661	9822	17276	99%	0	95.52	4960	WP_098587185.1
non-ribosomal peptide synthetase [Bacillus cereus]	Bacillus cereus	1396	9822	17294	99%	0	95.58	4960	WP_150191748.1
non-ribosomal peptide synthetase [Bacillus cereus]	Bacillus cereus	1396	9822	17263	99%	0	95.56	4959	WP_071732537.1
non-ribosomal peptide synthetase [Bacillus wiedmannii]	Bacillus wiedmannii	1890302	9821	17286	99%	0	95.53	4961	WP_098814310.1
hypothetical protein bcere0015_23370 [Bacillus cereus BDRD-Cer4]	Bacillus cereus BDRD-Cer4	526978	9821	17313	99%	0	96.15	4937	EEL11507.1
non-ribosomal peptide synthetase [Bacillus cereus]	Bacillus cereus	1396	9821	17265	99%	0	95.6	4960	WP_098376338.1
non-ribosomal peptide synthase/polyketide synthase [Bacillus cereus]	Bacillus cereus	1396	9821	17279	99%	0	95.65	4960	WP_322360120.1
non-ribosomal peptide synthase/polyketide synthase [Bacillus cereus]	Bacillus cereus	1396	9821	17283	99%	0	95.54	4960	MEB9411026.1
non-ribosomal peptide synthase/polyketide synthase [Bacillus cereus]	Bacillus cereus	1396	9821	17294	99%	0	95.62	4960	MCU4845530.1
non-ribosomal peptide synthetase [Bacillus wiedmannii]	Bacillus wiedmannii	1890302	9821	17277	99%	0	95.55	4961	WP_262754668.1
MULTISPECIES: non-ribosomal peptide synthetase [unclassified Bacillus (in: firmicutes)]	unclassified Bacillus (in: firmicutes)	185979	9821	17300	99%	0	95.6	4960	WP_208730264.1
non-ribosomal peptide synthase/polyketide synthase [Bacillus cereus]	Bacillus cereus	1396	9821	17296	99%	0	95.58	4960	WP_166695261.1
non-ribosomal peptide synthase/polyketide synthase [Bacillus cereus]	Bacillus cereus	1396	9821	17289	99%	0	95.69	4960	WP_221824969.1
non-ribosomal peptide synthetase [Bacillus cereus]	Bacillus cereus	1396	9821	17288	99%	0	95.58	4960	WP_151617174.1
non-ribosomal peptide synthetase [Bacillus thuringiensis]	Bacillus thuringiensis	1428	9821	17296	99%	0	95.62	4960	WP_086397866.1
MULTISPECIES: non-ribosomal peptide synthetase [Bacillus]	Bacillus	1386	9821	17271	99%	0	95.62	4960	WP_098787222.1
non-ribosomal peptide synthetase [Bacillus wiedmannii]	Bacillus wiedmannii	1890302	9820	17282	99%	0	95.53	4961	WP_098123796.1
non-ribosomal peptide synthase/polyketide synthase [Bacillus thuringiensis]	Bacillus thuringiensis	1428	9820	17292	99%	0	95.6	4960	WP_131251314.1
non-ribosomal peptide synthase/polyketide synthase [Bacillus thuringiensis]	Bacillus thuringiensis	1428	9820	17305	99%	0	96.07	4937	WP_370451646.1
non-ribosomal peptide synthase/polyketide synthase [Bacillus wiedmannii]	Bacillus wiedmannii	1890302	9820	17286	99%	0	95.52	4960	WP_327963585.1
non-ribosomal peptide synthase/polyketide synthase [Bacillus cereus group sp. BfR-BA-01330]	Bacillus cereus group sp. BfR-BA-01330	2920306	9820	17277	99%	0	95.62	4960	WP_242245005.1
non-ribosomal peptide synthetase [Bacillus cereus]	Bacillus cereus	1396	9820	17300	99%	0	95.44	4960	WP_109103273.1
non-ribosomal peptide synthetase [Bacillus cereus]	Bacillus cereus	1396	9820	17269	99%	0	95.6	4960	WP_098601350.1
non-ribosomal peptide synthetase [Bacillus bombysepticus]	Bacillus bombysepticus	658666	9820	17279	99%	0	95.67	4960	WP_252209983.1
non-ribosomal peptide synthase/polyketide synthase [Bacillus thuringiensis]	Bacillus thuringiensis	1428	9820	17295	99%	0	95.97	4937	WP_369812834.1
non-ribosomal peptide synthase/polyketide synthase [Bacillus cereus]	Bacillus cereus	1396	9820	17288	99%	0	95.56	4960	MCH5448275.1
non-ribosomal peptide synthetase [Bacillus cereus]	Bacillus cereus	1396	9819	17278	99%	0	95.63	4961	WP_098583529.1
non-ribosomal peptide synthase/polyketide synthase [Bacillus cereus]	Bacillus cereus	1396	9819	17293	99%	0	95.56	4960	WP_202822725.1
non-ribosomal peptide synthase/polyketide synthase [Bacillus cereus]	Bacillus cereus	1396	9819	17264	99%	0	95.58	4960	HFJ9482819.1
non-ribosomal peptide synthetase [Bacillus cereus]	Bacillus cereus	1396	9819	17271	99%	0	95.52	4960	WP_277712241.1
non-ribosomal peptide synthase/polyketide synthase [Bacillus sp. AF62]	Bacillus sp. AF62	3158960	9819	17293	99%	0	96.03	4937	WP_411996086.1
non-ribosomal peptide synthetase [Bacillus wiedmannii]	Bacillus wiedmannii	1890302	9819	17277	99%	0	95.55	4961	WP_098819582.1
non-ribosomal peptide synthetase [Bacillus sp. JAS24-2]	Bacillus sp. JAS24-2	2217832	9819	17271	99%	0	95.5	4960	WP_149216267.1
non-ribosomal peptide synthetase [Bacillus thuringiensis]	Bacillus thuringiensis	1428	9819	17294	99%	0	95.5	4960	WP_263701867.1
non-ribosomal peptide synthase/polyketide synthase [Bacillus cereus]	Bacillus cereus	1396	9819	17301	99%	0	96.09	4937	WP_372466852.1
non-ribosomal peptide synthase/polyketide synthase [Bacillus thuringiensis]	Bacillus thuringiensis	1428	9819	17300	99%	0	96.13	4934	MED2583342.1
non-ribosomal peptide synthase/polyketide synthase [Bacillus cereus]	Bacillus cereus	1396	9819	17288	99%	0	95.91	4937	WP_372584450.1
non-ribosomal peptide synthase/polyketide synthase [Bacillus sp. JJ689]	Bacillus sp. JJ689	3122949	9818	17285	99%	0	95.54	4960	WP_335441439.1
non-ribosomal peptide synthase/polyketide synthase [Bacillus cereus]	Bacillus cereus	1396	9818	16086	99%	0	95.6	4960	MDA2021711.1
non-ribosomal peptide synthase/polyketide synthase [Bacillus cereus]	Bacillus cereus	1396	9818	17289	99%	0	96.25	4937	WP_375296243.1
non-ribosomal peptide synthetase [Bacillus cereus]	Bacillus cereus	1396	9818	17288	99%	0	95.59	4961	WP_001255769.1
non-ribosomal peptide synthetase [Bacillus cereus]	Bacillus cereus	1396	9818	17279	99%	0	95.67	4960	WP_074625211.1
non-ribosomal peptide synthetase [Bacillus cereus]	Bacillus cereus	1396	9817	17265	99%	0	95.48	4960	WP_097856330.1
non-ribosomal peptide synthetase [Bacillus cereus]	Bacillus cereus	1396	9817	17287	99%	0	95.58	4960	WP_098939409.1
non-ribosomal peptide synthase/polyketide synthase [Bacillus thuringiensis]	Bacillus thuringiensis	1428	9817	17286	99%	0	95.87	4937	WP_394852869.1
non-ribosomal peptide synthase/polyketide synthase [Bacillus cereus]	Bacillus cereus	1396	9817	17270	99%	0	95.58	4960	WP_001255765.1
non-ribosomal peptide synthase/polyketide synthase [Bacillus cereus]	Bacillus cereus	1396	9817	17301	99%	0	96.29	4938	WP_373561256.1
non-ribosomal peptide synthetase [Bacillus wiedmannii]	Bacillus wiedmannii	1890302	9817	17277	99%	0	95.46	4960	WP_098887461.1
non-ribosomal peptide synthase/polyketide synthase [Bacillus toyonensis]	Bacillus toyonensis	155322	9817	17311	99%	0	95.52	4960	HDR7849464.1
non-ribosomal peptide synthase/polyketide synthase [Bacillus cereus]	Bacillus cereus	1396	9817	17300	99%	0	95.58	4960	WP_100617934.1
non-ribosomal peptide synthase/polyketide synthase [Bacillus cereus]	Bacillus cereus	1396	9817	17301	99%	0	96.27	4938	WP_373561171.1
non-ribosomal peptide synthase/polyketide synthase [Bacillus cereus]	Bacillus cereus	1396	9817	17273	99%	0	95.65	4960	HDR7761251.1
non-ribosomal peptide synthetase [Bacillus thuringiensis serovar yunnanensis]	Bacillus thuringiensis serovar yunnanensis	143794	9817	17290	99%	0	95.56	4959	OUB32847.1
non-ribosomal peptide synthase/polyketide synthase [Bacillus cereus]	Bacillus cereus	1396	9816	17297	99%	0	95.93	4937	WP_394852449.1
non-ribosomal peptide synthetase [Bacillus thuringiensis]	Bacillus thuringiensis	1428	9816	17281	99%	0	95.44	4960	WP_142322112.1
non-ribosomal peptide synthase/polyketide synthase [Bacillus cereus]	Bacillus cereus	1396	9816	17286	99%	0	95.52	4960	MDA2355015.1
non-ribosomal peptide synthetase [Bacillus albus]	Bacillus albus	2026189	9816	17291	99%	0	95.48	4960	WP_071758041.1
non-ribosomal peptide synthetase [Bacillus cereus]	Bacillus cereus	1396	9816	17283	99%	0	95.44	4960	WP_098301347.1
non-ribosomal peptide synthetase [Bacillus cereus]	Bacillus cereus	1396	9816	17276	99%	0	95.46	4960	WP_097999487.1
non-ribosomal peptide synthase/polyketide synthase [Bacillus cereus]	Bacillus cereus	1396	9816	17263	99%	0	95.5	4960	HFK1782805.1
MULTISPECIES: non-ribosomal peptide synthetase [Bacillus cereus group]	Bacillus cereus group	86661	9816	17277	99%	0	95.52	4960	WP_016077707.1
non-ribosomal peptide synthase/polyketide synthase [Bacillus cereus]	Bacillus cereus	1396	9816	17291	99%	0	96.07	4937	WP_406741373.1
non-ribosomal peptide synthetase [Bacillus thuringiensis]	Bacillus thuringiensis	1428	9815	17273	99%	0	95.5	4960	WP_098816523.1
non-ribosomal peptide synthase/polyketide synthase [Bacillus cereus]	Bacillus cereus	1396	9815	17265	99%	0	95.44	4960	WP_142318476.1
non-ribosomal peptide synthetase [Bacillus thuringiensis]	Bacillus thuringiensis	1428	9815	17284	99%	0	95.5	4960	WP_144514119.1
non-ribosomal peptide synthetase [Bacillus cereus]	Bacillus cereus	1396	9815	17279	99%	0	95.46	4960	WP_098295850.1
non-ribosomal peptide synthase/polyketide synthase [Bacillus thuringiensis]	Bacillus thuringiensis	1428	9815	17285	99%	0	95.6	4960	HDR5275983.1
non-ribosomal peptide synthetase [Bacillus cereus]	Bacillus cereus	1396	9815	17280	99%	0	95.44	4960	WP_098645284.1
non-ribosomal peptide synthase/polyketide synthase [Bacillus cereus]	Bacillus cereus	1396	9814	17266	99%	0	95.44	4960	WP_141530427.1
non-ribosomal peptide synthetase [Bacillus thuringiensis]	Bacillus thuringiensis	1428	9814	17282	99%	0	95.42	4960	WP_142335704.1
non-ribosomal peptide synthetase [Bacillus wiedmannii]	Bacillus wiedmannii	1890302	9814	17322	99%	0	95.58	4960	PEM25098.1
non-ribosomal peptide synthase/polyketide synthase [Bacillus cereus]	Bacillus cereus	1396	9814	17277	99%	0	95.48	4960	MCU5588463.1
non-ribosomal peptide synthase/polyketide synthase [Bacillus thuringiensis]	Bacillus thuringiensis	1428	9814	17277	99%	0	95.52	4960	WP_326265887.1
non-ribosomal peptide synthetase [Bacillus cereus]	Bacillus cereus	1396	9814	17264	99%	0	95.58	4960	WP_098397925.1
MULTISPECIES: non-ribosomal peptide synthetase [Bacillus cereus group]	Bacillus cereus group	86661	9814	17276	99%	0	95.52	4960	WP_141550221.1
non-ribosomal peptide synthase/polyketide synthase [Bacillus cereus]	Bacillus cereus	1396	9814	17284	99%	0	95.58	4960	MCU5455224.1
non-ribosomal peptide synthetase [Bacillus thuringiensis]	Bacillus thuringiensis	1428	9814	17279	99%	0	95.5	4960	WP_142338641.1
non-ribosomal peptide synthetase [Bacillus sp. S0628]	Bacillus sp. S0628	2957802	9814	17272	99%	0	95.46	4960	WP_253621445.1
MULTISPECIES: non-ribosomal peptide synthetase [Bacillus cereus group]	Bacillus cereus group	86661	9813	17280	99%	0	95.48	4960	WP_001255762.1
non-ribosomal peptide synthase/polyketide synthase [Bacillus cereus]	Bacillus cereus	1396	9813	17291	99%	0	96.03	4940	WP_372584387.1
thioester reductase [Bacillus thuringiensis]	Bacillus thuringiensis	1428	9813	17280	99%	0	95.61	4962	AKR09463.1
MULTISPECIES: non-ribosomal peptide synthetase [Bacillus]	Bacillus	1386	9813	17273	99%	0	95.54	4960	WP_033696292.1
non-ribosomal peptide synthetase [Bacillus cereus]	Bacillus cereus	1396	9813	17259	99%	0	95.48	4960	WP_098581206.1
non-ribosomal peptide synthetase [Bacillus thuringiensis]	Bacillus thuringiensis	1428	9813	17280	99%	0	95.5	4960	WP_141442394.1
non-ribosomal peptide synthase/polyketide synthase [Bacillus cereus]	Bacillus cereus	1396	9813	17281	99%	0	95.56	4960	MCU5101146.1
non-ribosomal peptide synthase/polyketide synthase [Bacillus cereus]	Bacillus cereus	1396	9812	17259	99%	0	95.46	4960	WP_141552008.1
non-ribosomal peptide synthetase [Bacillus cereus]	Bacillus cereus	1396	9812	17274	99%	0	95.44	4960	WP_139894456.1
non-ribosomal peptide synthetase [Bacillus thuringiensis]	Bacillus thuringiensis	1428	9812	17281	99%	0	95.42	4960	WP_141535849.1
non-ribosomal peptide synthetase [Bacillus wiedmannii]	Bacillus wiedmannii	1890302	9812	17267	99%	0	95.48	4961	WP_098577640.1
MULTISPECIES: non-ribosomal peptide synthetase [Bacillus]	Bacillus	1386	9812	17274	99%	0	95.5	4960	WP_044797958.1
MULTISPECIES: non-ribosomal peptide synthetase [Bacillus]	Bacillus	1386	9812	17279	99%	0	95.52	4960	WP_133964153.1
non-ribosomal peptide synthetase [Bacillus thuringiensis]	Bacillus thuringiensis	1428	9812	17282	99%	0	95.54	4960	WP_074789517.1
non-ribosomal peptide synthase/polyketide synthase [Bacillus sp. AF53]	Bacillus sp. AF53	3158958	9812	17276	99%	0	95.5	4960	WP_412036483.1
non-ribosomal peptide synthetase [Bacillus cereus]	Bacillus cereus	1396	9812	17280	99%	0	95.52	4960	WP_283749072.1
MULTISPECIES: non-ribosomal peptide synthetase [Bacillus]	Bacillus	1386	9812	17271	99%	0	95.48	4960	WP_141527691.1
non-ribosomal peptide synthetase [Bacillus thuringiensis]	Bacillus thuringiensis	1428	9812	17273	99%	0	95.48	4960	WP_098402896.1
non-ribosomal peptide synthase/polyketide synthase [Bacillus thuringiensis]	Bacillus thuringiensis	1428	9812	17284	99%	0	95.91	4937	WP_400597451.1
non-ribosomal peptide synthase/polyketide synthase [Bacillus cereus]	Bacillus cereus	1396	9812	17279	99%	0	95.44	4960	WP_336454854.1
non-ribosomal peptide synthetase [Bacillus cereus]	Bacillus cereus	1396	9812	17253	99%	0	95.46	4960	WP_098631860.1
non-ribosomal peptide synthase/polyketide synthase [Bacillus cereus]	Bacillus cereus	1396	9812	17270	99%	0	95.46	4960	HDW3054634.1
non-ribosomal peptide synthase/polyketide synthase [Bacillus cereus]	Bacillus cereus	1396	9812	17272	99%	0	95.5	4960	MCU4841830.1
non-ribosomal peptide synthase/polyketide synthase [Bacillus cereus]	Bacillus cereus	1396	9811	17258	99%	0	95.44	4960	WP_141538165.1
non-ribosomal peptide synthase/polyketide synthase [Bacillus cereus]	Bacillus cereus	1396	9811	17293	99%	0	95.87	4937	WP_411326790.1
non-ribosomal peptide synthetase [Bacillus thuringiensis]	Bacillus thuringiensis	1428	9811	17271	99%	0	95.5	4960	WP_086396334.1
non-ribosomal peptide synthetase [Bacillus thuringiensis]	Bacillus thuringiensis	1428	9811	17271	99%	0	95.48	4960	WP_098285021.1
non-ribosomal peptide synthetase [Bacillus thuringiensis]	Bacillus thuringiensis	1428	9811	17268	99%	0	95.48	4960	WP_086391145.1
non-ribosomal peptide synthase/polyketide synthase [Bacillus thuringiensis]	Bacillus thuringiensis	1428	9811	17273	99%	0	95.46	4960	WP_325097828.1
non-ribosomal peptide synthetase [Bacillus thuringiensis]	Bacillus thuringiensis	1428	9811	20811	100%	0	96.11	4936	WP_127063949.1
non-ribosomal peptide synthase/polyketide synthase [Bacillus cereus group sp. BfR-BA-01318]	Bacillus cereus group sp. BfR-BA-01318	2920295	9811	17268	99%	0	95.81	4937	WP_396027111.1
non-ribosomal peptide synthase/polyketide synthase [Bacillus thuringiensis]	Bacillus thuringiensis	1428	9811	17286	99%	0	95.52	4960	WP_001255748.1
non-ribosomal peptide synthase/polyketide synthase [Bacillus thuringiensis]	Bacillus thuringiensis	1428	9811	17273	99%	0	95.5	4960	WP_400578409.1
hypothetical protein bcere0023_22000 [Bacillus cereus Rock4-2]	Bacillus cereus Rock4-2	526987	9811	17275	99%	0	95.79	4937	EEL56219.1
non-ribosomal peptide synthetase [Bacillus thuringiensis]	Bacillus thuringiensis	1428	9811	17278	99%	0	95.38	4960	WP_116366813.1
non-ribosomal peptide synthase/polyketide synthase [Bacillus cereus]	Bacillus cereus	1396	9811	17304	99%	0	95.89	4937	WP_404222055.1
non-ribosomal peptide synthetase [Bacillus thuringiensis]	Bacillus thuringiensis	1428	9811	17269	99%	0	95.5	4960	WP_142952479.1
non-ribosomal peptide synthetase [Bacillus thuringiensis]	Bacillus thuringiensis	1428	9810	17269	99%	0	95.48	4960	WP_042598006.1
non-ribosomal peptide synthetase [Bacillus cereus]	Bacillus cereus	1396	9810	17273	99%	0	95.46	4960	WP_205190515.1
non-ribosomal peptide synthase/polyketide synthase [Bacillus thuringiensis]	Bacillus thuringiensis	1428	9810	17270	99%	0	95.48	4960	WP_400522003.1
Thioester reductase [Bacillus cereus]	Bacillus cereus	1396	9810	17246	99%	0	95.5	4956	ARO65623.1
non-ribosomal peptide synthetase [Bacillus cereus]	Bacillus cereus	1396	9810	17289	99%	0	95.5	4960	WP_150190164.1
MULTISPECIES: non-ribosomal peptide synthetase [Bacillus]	Bacillus	1386	9810	17271	99%	0	95.5	4960	WP_014895246.1
non-ribosomal peptide synthetase [Bacillus cereus]	Bacillus cereus	1396	9809	17274	99%	0	95.48	4960	WP_016098522.1
non-ribosomal peptide synthase/polyketide synthase [Bacillus cereus]	Bacillus cereus	1396	9809	17276	99%	0	95.54	4960	MCU5548195.1
non-ribosomal peptide synthetase [Bacillus thuringiensis]	Bacillus thuringiensis	1428	9809	17275	99%	0	95.87	4937	WP_003284247.1
non-ribosomal peptide synthase/polyketide synthase [Bacillus thuringiensis]	Bacillus thuringiensis	1428	9809	17268	99%	0	95.44	4960	HDX9528802.1
non-ribosomal peptide synthase/polyketide synthase [Bacillus cereus]	Bacillus cereus	1396	9809	17276	99%	0	95.56	4960	HDR7163889.1
non-ribosomal peptide synthase/polyketide synthase [Bacillus thuringiensis]	Bacillus thuringiensis	1428	9809	17271	99%	0	95.46	4960	MED2066181.1
non-ribosomal peptide synthetase [Bacillus thuringiensis]	Bacillus thuringiensis	1428	9809	17277	99%	0	95.4	4960	WP_142337903.1
MULTISPECIES: non-ribosomal peptide synthetase [Bacillus cereus group]	Bacillus cereus group	86661	9809	17264	99%	0	95.5	4960	WP_106082475.1
non-ribosomal peptide synthase/polyketide synthase [Bacillus thuringiensis]	Bacillus thuringiensis	1428	9809	17277	99%	0	95.4	4960	WP_249670947.1
non-ribosomal peptide synthase/polyketide synthase [Bacillus cereus]	Bacillus cereus	1396	9809	17298	99%	0	95.87	4937	WP_416346765.1
non-ribosomal peptide synthase/polyketide synthase [Bacillus sp. FSL W7-1334]	Bacillus sp. FSL W7-1334	2921703	9809	17276	99%	0	95.44	4960	WP_341120193.1
non-ribosomal peptide synthase/polyketide synthase [Bacillus cereus]	Bacillus cereus	1396	9809	17252	99%	0	95.46	4960	MCU4729231.1
non-ribosomal peptide synthase/polyketide synthase [Bacillus wiedmannii]	Bacillus wiedmannii	1890302	9809	17258	99%	0	96.01	4937	WP_374701715.1
non-ribosomal peptide synthetase [Bacillus cereus group sp. BfR-BA-01355]	Bacillus cereus group sp. BfR-BA-01355	2920318	9808	17269	99%	0	95.48	4960	WP_242315011.1
non-ribosomal peptide synthase/polyketide synthase [Bacillus thuringiensis]	Bacillus thuringiensis	1428	9808	17274	99%	0	95.52	4960	MED3583686.1
non-ribosomal peptide synthase/polyketide synthase [Bacillus thuringiensis]	Bacillus thuringiensis	1428	9808	17262	99%	0	95.79	4937	WP_374050083.1
non-ribosomal peptide synthetase [Bacillus thuringiensis]	Bacillus thuringiensis	1428	9808	17276	99%	0	95.38	4960	WP_142307729.1
non-ribosomal peptide synthase/polyketide synthase [Bacillus cereus]	Bacillus cereus	1396	9808	17273	99%	0	95.52	4960	WP_212125251.1
non-ribosomal peptide synthase/polyketide synthase [Bacillus cereus]	Bacillus cereus	1396	9808	17273	99%	0	95.58	4960	HDR8155662.1
non-ribosomal peptide synthetase [Bacillus thuringiensis]	Bacillus thuringiensis	1428	9808	17273	99%	0	95.38	4960	WP_001255734.1
non-ribosomal peptide synthase/polyketide synthase [Bacillus cereus]	Bacillus cereus	1396	9808	17263	99%	0	95.79	4937	WP_392402384.1
non-ribosomal peptide synthase/polyketide synthase [Bacillus thuringiensis]	Bacillus thuringiensis	1428	9808	17266	99%	0	95.46	4960	MED3114577.1
non-ribosomal peptide synthetase [Bacillus cereus]	Bacillus cereus	1396	9808	17269	99%	0	95.48	4960	WP_199689144.1
non-ribosomal peptide synthase/polyketide synthase [Bacillus thuringiensis]	Bacillus thuringiensis	1428	9808	17274	99%	0	95.46	4960	MED2800698.1
non-ribosomal peptide synthetase [Bacillus thuringiensis]	Bacillus thuringiensis	1428	9807	17265	99%	0	95.44	4960	WP_142339317.1
non-ribosomal peptide synthase/polyketide synthase [Bacillus thuringiensis]	Bacillus thuringiensis	1428	9807	17273	99%	0	95.44	4960	MED2032167.1
non-ribosomal peptide synthetase [Bacillus sp. B25(2016b)]	Bacillus sp. B25(2016b)	1868655	9807	17286	99%	0	95.5	4960	WP_208906866.1
non-ribosomal peptide synthase/polyketide synthase [Bacillus thuringiensis]	Bacillus thuringiensis	1428	9807	17256	99%	0	95.52	4960	WP_332279673.1
non-ribosomal peptide synthase/polyketide synthase [Bacillus cereus]	Bacillus cereus	1396	9807	17253	99%	0	95.44	4960	HDR3657740.1
non-ribosomal peptide synthetase [Bacillus thuringiensis]	Bacillus thuringiensis	1428	9806	17271	99%	0	95.36	4960	WP_142325803.1
MULTISPECIES: non-ribosomal peptide synthetase [Bacillus cereus group]	Bacillus cereus group	86661	9806	17273	99%	0	95.38	4960	WP_086406423.1
non-ribosomal peptide synthetase [Bacillus thuringiensis]	Bacillus thuringiensis	1428	9806	17269	99%	0	95.46	4960	WP_044784355.1
non-ribosomal peptide synthase/polyketide synthase [Bacillus cereus]	Bacillus cereus	1396	9806	17259	99%	0	95.46	4960	HDR4873566.1
non-ribosomal peptide synthetase [Bacillus cereus]	Bacillus cereus	1396	9806	17274	99%	0	95.44	4960	WP_081143202.1
thioester reductase [Bacillus thuringiensis]	Bacillus thuringiensis	1428	9806	20793	100%	0	96.09	4936	MBG9522809.1
non-ribosomal peptide synthase/polyketide synthase [Bacillus cereus]	Bacillus cereus	1396	9806	17274	99%	0	95.54	4960	MCU4935518.1
non-ribosomal peptide synthase/polyketide synthase [Bacillus thuringiensis]	Bacillus thuringiensis	1428	9806	17274	99%	0	95.85	4937	WP_372430744.1
non-ribosomal peptide synthetase [Bacillus thuringiensis]	Bacillus thuringiensis	1428	9806	17271	99%	0	95.44	4960	WP_063675374.1
MULTISPECIES: non-ribosomal peptide synthetase [Bacillus]	Bacillus	1386	9806	17263	99%	0	95.38	4960	WP_141560297.1
non-ribosomal peptide synthase/polyketide synthase [Bacillus cereus]	Bacillus cereus	1396	9806	17257	99%	0	95.77	4937	WP_376746421.1
non-ribosomal peptide synthetase [Bacillus thuringiensis]	Bacillus thuringiensis	1428	9806	17272	99%	0	95.36	4960	WP_142341328.1
non-ribosomal peptide synthetase [Bacillus wiedmannii]	Bacillus wiedmannii	1890302	9806	17249	99%	0	95.44	4961	WP_098047791.1
hypothetical protein bcere0025_52190 [Bacillus cereus F65185]	Bacillus cereus F65185	526989	9806	17256	99%	0	95.75	4937	EEL62051.1
MULTISPECIES: non-ribosomal peptide synthetase [Bacillus]	Bacillus	1386	9806	17268	99%	0	95.44	4960	WP_141403377.1
non-ribosomal peptide synthase/polyketide synthase [Bacillus thuringiensis]	Bacillus thuringiensis	1428	9805	17272	99%	0	95.5	4960	WP_326312357.1
non-ribosomal peptide synthase/polyketide synthase [Bacillus thuringiensis]	Bacillus thuringiensis	1428	9805	17271	99%	0	95.44	4960	HDR5270412.1
non-ribosomal peptide synthase/polyketide synthase [Bacillus thuringiensis]	Bacillus thuringiensis	1428	9805	17268	99%	0	95.5	4960	WP_309523714.1
non-ribosomal peptide synthase/polyketide synthase [Bacillus thuringiensis]	Bacillus thuringiensis	1428	9805	17291	99%	0	95.75	4937	WP_375868590.1
non-ribosomal peptide synthase/polyketide synthase [Bacillus thuringiensis]	Bacillus thuringiensis	1428	9805	17270	99%	0	95.46	4960	MED2699370.1
non-ribosomal peptide synthetase [Bacillus thuringiensis]	Bacillus thuringiensis	1428	9805	17274	99%	0	95.34	4960	WP_141529797.1
non-ribosomal peptide synthetase [Bacillus thuringiensis]	Bacillus thuringiensis	1428	9804	17259	99%	0	95.36	4960	WP_141526882.1
non-ribosomal peptide synthetase [Bacillus sp. BB56-3]	Bacillus sp. BB56-3	2217831	9804	17262	99%	0	95.46	4960	WP_149290423.1
non-ribosomal peptide synthase/polyketide synthase [Bacillus thuringiensis]	Bacillus thuringiensis	1428	9804	17266	99%	0	95.34	4960	HDX9493617.1
non-ribosomal peptide synthetase [Bacillus thuringiensis]	Bacillus thuringiensis	1428	9804	17270	99%	0	95.52	4960	WP_001255760.1
non-ribosomal peptide synthase/polyketide synthase [Bacillus tropicus]	Bacillus tropicus	2026188	9804	17252	99%	0	95.93	4937	WP_390895479.1
non-ribosomal peptide synthetase [Bacillus cereus]	Bacillus cereus	1396	9804	17269	99%	0	95.46	4960	WP_306692010.1
non-ribosomal peptide synthase/polyketide synthase [Bacillus cereus group sp. BfR-BA-01382]	Bacillus cereus group sp. BfR-BA-01382	2920326	9804	17258	99%	0	95.4	4960	WP_242297374.1
non-ribosomal peptide synthetase [Bacillus thuringiensis]	Bacillus thuringiensis	1428	9804	17271	99%	0	95.36	4960	WP_141530299.1
non-ribosomal peptide synthetase [Bacillus cereus]	Bacillus cereus	1396	9804	17271	99%	0	95.36	4960	WP_142318559.1
non-ribosomal peptide synthase/polyketide synthase [Bacillus cereus]	Bacillus cereus	1396	9804	17267	99%	0	95.44	4960	WP_332277459.1
non-ribosomal peptide synthetase [Bacillus thuringiensis]	Bacillus thuringiensis	1428	9803	17263	99%	0	95.4	4960	WP_136804538.1
non-ribosomal peptide synthetase [Bacillus thuringiensis]	Bacillus thuringiensis	1428	9803	17258	99%	0	95.36	4960	WP_142320754.1
non-ribosomal peptide synthetase [Bacillus thuringiensis]	Bacillus thuringiensis	1428	9803	17262	99%	0	95.38	4960	WP_142326109.1
non-ribosomal peptide synthase/polyketide synthase [Bacillus thuringiensis]	Bacillus thuringiensis	1428	9803	17271	99%	0	95.5	4960	WP_153599045.1
hypothetical protein bcere0027_54520 [Bacillus cereus AH676]	Bacillus cereus AH676	526991	9803	17268	99%	0	95.95	4937	EEL73275.1
non-ribosomal peptide synthetase [Bacillus thuringiensis]	Bacillus thuringiensis	1428	9803	17261	99%	0	95.34	4960	WP_142348371.1
non-ribosomal peptide synthetase [Bacillus cereus]	Bacillus cereus	1396	9803	17273	99%	0	95.4	4960	WP_001255759.1
non-ribosomal peptide synthetase [Bacillus thuringiensis]	Bacillus thuringiensis	1428	9802	17267	99%	0	95.36	4960	WP_086790669.1
non-ribosomal peptide synthetase [Bacillus thuringiensis]	Bacillus thuringiensis	1428	9802	17255	99%	0	95.34	4960	WP_142327754.1
non-ribosomal peptide synthase/polyketide synthase [Bacillus thuringiensis]	Bacillus thuringiensis	1428	9802	17267	99%	0	95.42	4960	WP_413790530.1
non-ribosomal peptide synthetase [Bacillus thuringiensis]	Bacillus thuringiensis	1428	9802	17271	99%	0	95.34	4960	WP_141551111.1
non-ribosomal peptide synthase/polyketide synthase [Bacillus cereus]	Bacillus cereus	1396	9802	17266	99%	0	95.14	4976	HFJ9456075.1
non-ribosomal peptide synthetase [Bacillus thuringiensis]	Bacillus thuringiensis	1428	9802	17252	99%	0	95.3	4960	WP_141541187.1
non-ribosomal peptide synthetase [Bacillus thuringiensis]	Bacillus thuringiensis	1428	9802	17268	99%	0	95.4	4960	WP_086412986.1
non-ribosomal peptide synthetase [Bacillus thuringiensis]	Bacillus thuringiensis	1428	9802	17261	99%	0	95.34	4960	WP_141528198.1
non-ribosomal peptide synthase/polyketide synthase [Bacillus thuringiensis]	Bacillus thuringiensis	1428	9802	17265	99%	0	95.5	4960	WP_326269055.1
non-ribosomal peptide synthetase [Bacillus thuringiensis]	Bacillus thuringiensis	1428	9801	17268	99%	0	95.32	4960	WP_141528718.1
hypothetical protein bcere0002_21310 [Bacillus cereus ATCC 10876]	Bacillus cereus ATCC 10876	526980	9801	17252	99%	0	95.83	4937	EEK50833.1
non-ribosomal peptide synthetase [Bacillus thuringiensis]	Bacillus thuringiensis	1428	9801	17260	99%	0	95.38	4960	WP_303465346.1
non-ribosomal peptide synthase/polyketide synthase [Bacillus thuringiensis]	Bacillus thuringiensis	1428	9801	17259	99%	0	95.44	4960	MED2209971.1
non-ribosomal peptide synthase/polyketide synthase [Bacillus cereus]	Bacillus cereus	1396	9801	17259	99%	0	95.36	4960	MCU5403045.1
non-ribosomal peptide synthetase [Bacillus thuringiensis]	Bacillus thuringiensis	1428	9801	17261	99%	0	95.36	4960	WP_142335110.1
non-ribosomal peptide synthase/polyketide synthase [Bacillus thuringiensis]	Bacillus thuringiensis	1428	9801	17271	99%	0	95.79	4937	WP_416084167.1
MULTISPECIES: non-ribosomal peptide synthetase [unclassified Bacillus (in: firmicutes)]	unclassified Bacillus (in: firmicutes)	185979	9801	17254	99%	0	95.32	4960	WP_061667088.1
non-ribosomal peptide synthase/polyketide synthase [Bacillus cereus]	Bacillus cereus	1396	9801	17263	99%	0	95.48	4960	MCU5511193.1
non-ribosomal peptide synthase/polyketide synthase [Bacillus thuringiensis]	Bacillus thuringiensis	1428	9801	17270	99%	0	95.32	4960	MED1901923.1
non-ribosomal peptide synthetase [Bacillus thuringiensis]	Bacillus thuringiensis	1428	9801	17260	99%	0	95.3	4960	WP_141527062.1
non-ribosomal peptide synthetase [Bacillus sp. ok061]	Bacillus sp. ok061	1761766	9800	17268	99%	0	95.32	4960	WP_103945278.1
non-ribosomal peptide synthetase [Bacillus thuringiensis]	Bacillus thuringiensis	1428	9800	17262	99%	0	95.4	4960	WP_141481327.1
non-ribosomal peptide synthase/polyketide synthase [Bacillus cereus]	Bacillus cereus	1396	9800	19571	100%	0	96.14	4926	WP_406627603.1
non-ribosomal peptide synthase/polyketide synthase [Bacillus cereus]	Bacillus cereus	1396	9800	17289	99%	0	95.77	4937	WP_372584142.1
non-ribosomal peptide synthase/polyketide synthase [Bacillus cereus]	Bacillus cereus	1396	9800	17271	99%	0	95.81	4937	WP_375362905.1
non-ribosomal peptide synthase/polyketide synthase [Bacillus thuringiensis]	Bacillus thuringiensis	1428	9799	17262	99%	0	95.3	4960	HDX9619402.1
non-ribosomal peptide synthetase [Bacillus thuringiensis]	Bacillus thuringiensis	1428	9799	17252	99%	0	95.32	4960	WP_141542232.1
non-ribosomal peptide synthetase [Bacillus thuringiensis]	Bacillus thuringiensis	1428	9799	17266	99%	0	95.3	4960	WP_141528142.1
non-ribosomal peptide synthetase [Bacillus thuringiensis]	Bacillus thuringiensis	1428	9799	17242	99%	0	95.42	4960	WP_130089454.1
non-ribosomal peptide synthase/polyketide synthase [Bacillus thuringiensis]	Bacillus thuringiensis	1428	9799	17263	99%	0	95.77	4937	WP_372585045.1
non-ribosomal peptide synthase/polyketide synthase [Bacillus cereus]	Bacillus cereus	1396	9799	17177	99%	0	95.38	4948	MCU4863786.1
non-ribosomal peptide synthase/polyketide synthase [Bacillus cereus]	Bacillus cereus	1396	9798	17260	99%	0	95.46	4960	MDA2414019.1
non-ribosomal peptide synthase/polyketide synthase [Bacillus cereus]	Bacillus cereus	1396	9798	17259	99%	0	95.71	4937	WP_400823367.1
non-ribosomal peptide synthase/polyketide synthase [Bacillus thuringiensis]	Bacillus thuringiensis	1428	9797	17260	99%	0	95.79	4937	WP_377887059.1
non-ribosomal peptide synthase/polyketide synthase [Bacillus thuringiensis]	Bacillus thuringiensis	1428	9797	17287	99%	0	95.46	4960	WP_332298412.1
non-ribosomal peptide synthase/polyketide synthase [Bacillus cereus]	Bacillus cereus	1396	9797	17231	99%	0	95.77	4937	WP_414633295.1
non-ribosomal peptide synthetase [Bacillus cereus]	Bacillus cereus	1396	9797	17276	99%	0	95.44	4960	WP_171856756.1
non-ribosomal peptide synthase/polyketide synthase [Bacillus albus]	Bacillus albus	2026189	9796	17263	99%	0	95.48	4960	WP_336593941.1
non-ribosomal peptide synthase/polyketide synthase [Bacillus thuringiensis]	Bacillus thuringiensis	1428	9796	17286	99%	0	95.71	4937	WP_372588567.1
non-ribosomal peptide synthase/polyketide synthase [Bacillus cereus]	Bacillus cereus	1396	9796	17259	99%	0	95.89	4937	WP_377855413.1
non-ribosomal peptide synthase/polyketide synthase [Bacillus cereus]	Bacillus cereus	1396	9795	17256	99%	0	95.67	4937	WP_376787961.1
MULTISPECIES: non-ribosomal peptide synthase/polyketide synthase [Bacillus]	Bacillus	1386	9795	17242	99%	0	95.34	4960	WP_025966188.1
non-ribosomal peptide synthase/polyketide synthase [Bacillus thuringiensis]	Bacillus thuringiensis	1428	9794	17281	99%	0	95.69	4937	WP_375853487.1
non-ribosomal peptide synthetase [Bacillus cereus]	Bacillus cereus	1396	9794	17275	99%	0	95.48	4960	WP_264459966.1
non-ribosomal peptide synthase/polyketide synthase [Bacillus sp. S56]	Bacillus sp. S56	1226987	9794	17248	99%	0	95.85	4937	WP_374221784.1
non-ribosomal peptide synthase/polyketide synthase [Bacillus thuringiensis]	Bacillus thuringiensis	1428	9794	17282	99%	0	95.69	4937	WP_390211863.1
non-ribosomal peptide synthase/polyketide synthase [Bacillus thuringiensis]	Bacillus thuringiensis	1428	9794	17253	99%	0	95.77	4937	WP_400605904.1
non-ribosomal peptide synthetase [Bacillus thuringiensis]	Bacillus thuringiensis	1428	9794	17282	99%	0	95.46	4960	WP_001255741.1
non-ribosomal peptide synthase/polyketide synthase [Bacillus albus]	Bacillus albus	2026189	9793	17259	99%	0	95.46	4960	WP_336564265.1
non-ribosomal peptide synthase/polyketide synthase [Bacillus cereus]	Bacillus cereus	1396	9793	17247	99%	0	95.85	4937	WP_392389253.1
non-ribosomal peptide synthase/polyketide synthase [Bacillus cereus]	Bacillus cereus	1396	9792	17266	99%	0	95.75	4937	WP_372584464.1
non-ribosomal peptide synthase/polyketide synthase [Bacillus thuringiensis]	Bacillus thuringiensis	1428	9792	17262	99%	0	95.71	4937	WP_392387716.1
non-ribosomal peptide synthase/polyketide synthase [Bacillus sp. (in: firmicutes)]	Bacillus sp. (in: firmicutes)	1409	9792	17249	99%	0	95.67	4937	WP_414978684.1
non-ribosomal peptide synthase/polyketide synthase [Bacillus sp. GX]	Bacillus sp. GX	3382157	9792	17256	99%	0	95.42	4960	WP_408613274.1
non-ribosomal peptide synthase/polyketide synthase [Bacillus thuringiensis]	Bacillus thuringiensis	1428	9792	19632	99%	0	95.9	4926	WP_412530625.1
non-ribosomal peptide synthase/polyketide synthase [Bacillus albus]	Bacillus albus	2026189	9791	17251	99%	0	95.42	4960	WP_272512710.1
MULTISPECIES: non-ribosomal peptide synthase/polyketide synthase [Bacillus cereus group]	Bacillus cereus group	86661	9791	17243	99%	0	95.71	4937	WP_372584118.1
non-ribosomal peptide synthase/polyketide synthase [Bacillus anthracis]	Bacillus anthracis	1392	9791	17265	99%	0	95.26	4960	WP_326042261.1
non-ribosomal peptide synthase/polyketide synthase [Bacillus thuringiensis]	Bacillus thuringiensis	1428	9791	17244	99%	0	95.69	4937	WP_404978296.1
non-ribosomal peptide synthase/polyketide synthase [Bacillus thuringiensis]	Bacillus thuringiensis	1428	9791	17268	99%	0	95.81	4937	WP_373365582.1
non-ribosomal peptide synthase/polyketide synthase [Bacillus cereus group sp. BfR-BA-01394]	Bacillus cereus group sp. BfR-BA-01394	2920331	9790	17265	99%	0	95.75	4937	WP_370695590.1
non-ribosomal peptide synthetase [Bacillus wiedmannii]	Bacillus wiedmannii	1890302	9790	17285	99%	0	95.46	4960	WP_088122141.1
non-ribosomal peptide synthase/polyketide synthase [Bacillus cereus]	Bacillus cereus	1396	9790	17258	99%	0	95.69	4937	WP_391485499.1
non-ribosomal peptide synthase/polyketide synthase [Bacillus sp. Ba 3]	Bacillus sp. Ba 3	3397768	9790	17262	99%	0	95.3	4960	WP_414835545.1
non-ribosomal peptide synthase/polyketide synthase [Bacillus cereus]	Bacillus cereus	1396	9790	17243	99%	0	95.67	4937	WP_409193972.1
MULTISPECIES: non-ribosomal peptide synthase/polyketide synthase [Bacillus]	Bacillus	1386	9789	17254	99%	0	95.44	4960	WP_247999057.1
non-ribosomal peptide synthetase [Bacillus wiedmannii]	Bacillus wiedmannii	1890302	9789	17284	99%	0	95.36	4960	WP_098095060.1
non-ribosomal peptide synthase/polyketide synthase [Bacillus cereus]	Bacillus cereus	1396	9789	17253	99%	0	95.77	4937	WP_371127663.1
non-ribosomal peptide synthase/polyketide synthase [Bacillus albus]	Bacillus albus	2026189	9789	17251	99%	0	95.44	4960	WP_157410525.1
non-ribosomal peptide synthase/polyketide synthase [Bacillus cereus]	Bacillus cereus	1396	9789	17276	99%	0	95.69	4937	WP_400855541.1
non-ribosomal peptide synthetase [Bacillus toyonensis]	Bacillus toyonensis	155322	9788	17293	99%	0	95.16	4960	WP_142307061.1
non-ribosomal peptide synthase/polyketide synthase [Bacillus cereus]	Bacillus cereus	1396	9788	17253	99%	0	95.65	4937	MFI2797457.1
non-ribosomal peptide synthase/polyketide synthase [Bacillus toyonensis]	Bacillus toyonensis	155322	9788	17282	99%	0	95.16	4960	WP_142337450.1
non-ribosomal peptide synthase/polyketide synthase [Bacillus albus]	Bacillus albus	2026189	9788	17252	99%	0	95.42	4960	WP_336581887.1
non-ribosomal peptide synthase/polyketide synthase [Bacillus cereus]	Bacillus cereus	1396	9787	17239	99%	0	95.79	4937	WP_409334906.1
non-ribosomal peptide synthase/polyketide synthase [Bacillus toyonensis]	Bacillus toyonensis	155322	9787	17284	99%	0	95.14	4960	WP_390189988.1
MULTISPECIES: non-ribosomal peptide synthase/polyketide synthase [Bacillus cereus group]	Bacillus cereus group	86661	9787	17243	99%	0	95.79	4937	WP_372584089.1
thioester reductase [Bacillus cereus]	Bacillus cereus	1396	9787	17233	99%	0	95.38	4950	KIZ31039.1
non-ribosomal peptide synthase/polyketide synthase [Bacillus sp. TD11]	Bacillus sp. TD11	3242875	9787	17261	99%	0	95.81	4936	WP_409532165.1
non-ribosomal peptide synthase/polyketide synthase [Bacillus cereus]	Bacillus cereus	1396	9786	17254	99%	0	95.38	4960	WLG16815.1
non-ribosomal peptide synthase/polyketide synthase [Bacillus toyonensis]	Bacillus toyonensis	155322	9786	17280	99%	0	95.18	4960	HDR7688968.1
non-ribosomal peptide synthase/polyketide synthase [Bacillus albus]	Bacillus albus	2026189	9785	17268	99%	0	95.21	4966	WP_336575121.1
hypothetical protein bcere0005_21790 [Bacillus cereus 172560W]	Bacillus cereus 172560W	526967	9785	17231	99%	0	95.65	4943	EEK62050.1
non-ribosomal peptide synthetase [Bacillus cereus group sp. N12]	Bacillus cereus group sp. N12	2794586	9785	17277	99%	0	95.16	4960	WP_199631983.1
non-ribosomal peptide synthase/polyketide synthase [Bacillus cereus]	Bacillus cereus	1396	9785	17265	99%	0	95.67	4937	WP_372587747.1
non-ribosomal peptide synthase/polyketide synthase [Bacillus cereus]	Bacillus cereus	1396	9785	17252	99%	0	95.75	4937	WP_409194078.1
non-ribosomal peptide synthase/polyketide synthase [Bacillus cereus]	Bacillus cereus	1396	9784	17256	99%	0	95.67	4937	WP_400861042.1
non-ribosomal peptide synthase/polyketide synthase [Bacillus thuringiensis]	Bacillus thuringiensis	1428	9784	17269	99%	0	95.65	4937	WP_377892886.1
non-ribosomal peptide synthase/polyketide synthase [Bacillus cereus]	Bacillus cereus	1396	9784	17238	99%	0	95.81	4937	WP_414633030.1
non-ribosomal peptide synthase/polyketide synthase [Bacillus cereus]	Bacillus cereus	1396	9784	17233	99%	0	95.68	4942	HDR8122040.1
hypothetical protein bthur0005_22510 [Bacillus thuringiensis serovar pakistani str. T13001]	Bacillus thuringiensis serovar pakistani str. T13001	527027	9783	17258	99%	0	95.58	4937	EEM47869.1
non-ribosomal peptide synthetase [Bacillus toyonensis]	Bacillus toyonensis	155322	9783	17278	99%	0	95.16	4960	WP_259417887.1
non-ribosomal peptide synthase/polyketide synthase [Bacillus cereus]	Bacillus cereus	1396	9783	17265	99%	0	95.73	4937	WP_371400330.1
non-ribosomal peptide synthase/polyketide synthase [Bacillus cereus]	Bacillus cereus	1396	9782	17259	99%	0	95.75	4937	WP_370684900.1
non-ribosomal peptide synthase/polyketide synthase [Bacillus cereus group sp. BfR-BA-01321]	Bacillus cereus group sp. BfR-BA-01321	2920297	9782	17263	99%	0	95.75	4937	WP_374206304.1
non-ribosomal peptide synthase/polyketide synthase [Bacillus sp. AY18-3]	Bacillus sp. AY18-3	2217814	9781	17262	99%	0	95.38	4960	WP_147787457.1
non-ribosomal peptide synthase/polyketide synthase [Bacillus toyonensis]	Bacillus toyonensis	155322	9781	17279	99%	0	95.1	4960	HDX9657865.1
non-ribosomal peptide synthetase [Bacillus sp. COPE52]	Bacillus sp. COPE52	2233998	9781	17275	99%	0	95.04	4960	WP_208731507.1
hypothetical protein bcere0018_51770 [Bacillus cereus Rock1-15]	Bacillus cereus Rock1-15	526982	9781	17258	99%	0	95.75	4937	EEL25835.1
non-ribosomal peptide synthase/polyketide synthase [Bacillus cereus]	Bacillus cereus	1396	9781	17226	99%	0	95.6	4937	WP_395940374.1
non-ribosomal peptide synthase/polyketide synthase [Bacillus cereus]	Bacillus cereus	1396	9780	17223	99%	0	95.58	4936	WP_375541922.1
non-ribosomal peptide synthase/polyketide synthase [Bacillus cereus]	Bacillus cereus	1396	9780	17244	99%	0	95.58	4937	WP_371410306.1
non-ribosomal peptide synthase/polyketide synthase [Bacillus albus]	Bacillus albus	2026189	9780	17254	99%	0	95.22	4960	WP_128975410.1
MULTISPECIES: non-ribosomal peptide synthetase [Bacillus]	Bacillus	1386	9780	17239	99%	0	95.32	4960	WP_001255767.1
non-ribosomal peptide synthase/polyketide synthase [Bacillus sp. SRB3LM]	Bacillus sp. SRB3LM	2608689	9780	17239	99%	0	95.73	4937	WP_374058658.1
non-ribosomal peptide synthase/polyketide synthase [Bacillus toyonensis]	Bacillus toyonensis	155322	9780	17279	99%	0	95.06	4960	WP_353769864.1
non-ribosomal peptide synthetase [Bacillus wiedmannii]	Bacillus wiedmannii	1890302	9779	17259	99%	0	95.36	4960	WP_098858466.1
non-ribosomal peptide synthase/polyketide synthase [Bacillus cereus]	Bacillus cereus	1396	9779	17251	99%	0	95.75	4937	WP_373566844.1
non-ribosomal peptide synthetase [Bacillus wiedmannii]	Bacillus wiedmannii	1890302	9779	17270	99%	0	95.28	4960	WP_098200191.1
non-ribosomal peptide synthase/polyketide synthase [Bacillus toyonensis]	Bacillus toyonensis	155322	9779	17265	99%	0	95.06	4960	WP_142345923.1
non-ribosomal peptide synthetase [Bacillus cereus]	Bacillus cereus	1396	9779	17231	99%	0	95.34	4959	WP_142346090.1
MULTISPECIES: non-ribosomal peptide synthetase [unclassified Bacillus (in: firmicutes)]	unclassified Bacillus (in: firmicutes)	185979	9779	17237	99%	0	95.3	4960	WP_277496161.1
non-ribosomal peptide synthetase [Bacillus toyonensis]	Bacillus toyonensis	155322	9779	17236	99%	0	95.32	4960	WP_142308485.1
non-ribosomal peptide synthetase [Bacillus wiedmannii]	Bacillus wiedmannii	1890302	9778	17269	99%	0	95.24	4960	WP_098920468.1
non-ribosomal peptide synthase/polyketide synthase [Bacillus toyonensis]	Bacillus toyonensis	155322	9778	17235	99%	0	95.3	4960	HDR7320811.1
non-ribosomal peptide synthetase [Bacillus toyonensis]	Bacillus toyonensis	155322	9778	17269	99%	0	95.08	4960	WP_098821363.1
non-ribosomal peptide synthetase [Bacillus toyonensis]	Bacillus toyonensis	155322	9777	17262	99%	0	95.06	4960	WP_098145236.1
non-ribosomal peptide synthase/polyketide synthase [Bacillus cereus]	Bacillus cereus	1396	9777	17248	99%	0	95.58	4937	WP_372584180.1
MULTISPECIES: non-ribosomal peptide synthetase [Bacillus]	Bacillus	1386	9777	17266	99%	0	95.36	4960	WP_106383312.1
non-ribosomal peptide synthetase [Bacillus wiedmannii]	Bacillus wiedmannii	1890302	9777	17264	99%	0	95.26	4960	WP_098830563.1
non-ribosomal peptide synthase/polyketide synthase [Bacillus thuringiensis]	Bacillus thuringiensis	1428	9777	17238	99%	0	95.5	4937	XKQ59328.1
non-ribosomal peptide synthetase [Bacillus wiedmannii bv. thuringiensis]	Bacillus wiedmannii bv. thuringiensis	2494319	9777	17268	99%	0	95.34	4960	AZJ20585.1
non-ribosomal peptide synthetase [Bacillus wiedmannii]	Bacillus wiedmannii	1890302	9777	17265	99%	0	95.26	4960	WP_098202128.1
non-ribosomal peptide synthase/polyketide synthase [Bacillus cereus]	Bacillus cereus	1396	9777	17235	99%	0	95.71	4937	WP_409193906.1
non-ribosomal peptide synthetase [Bacillus toyonensis]	Bacillus toyonensis	155322	9777	17284	99%	0	95.08	4960	WP_098657369.1
non-ribosomal peptide synthase/polyketide synthase [Bacillus sp. RCC_6_1]	Bacillus sp. RCC_6_1	3239229	9776	17236	99%	0	95.48	4937	WP_370941037.1
non-ribosomal peptide synthetase [Bacillus toyonensis]	Bacillus toyonensis	155322	9776	17236	99%	0	95.3	4960	WP_001255766.1
non-ribosomal peptide synthetase [Bacillus wiedmannii]	Bacillus wiedmannii	1890302	9775	17257	99%	0	95.32	4960	WP_098133599.1
non-ribosomal peptide synthase/polyketide synthase [Bacillus wiedmannii]	Bacillus wiedmannii	1890302	9775	17264	99%	0	95.34	4960	WP_372470971.1
non-ribosomal peptide synthase/polyketide synthase [Bacillus toyonensis]	Bacillus toyonensis	155322	9775	17237	99%	0	95.28	4960	HDR7225297.1
non-ribosomal peptide synthetase [Bacillus toyonensis]	Bacillus toyonensis	155322	9775	17264	99%	0	95.08	4960	WP_106081050.1
non-ribosomal peptide synthetase [Bacillus toyonensis]	Bacillus toyonensis	155322	9774	17259	99%	0	95.04	4960	WP_098656411.1
non-ribosomal peptide synthase/polyketide synthase [Bacillus toyonensis]	Bacillus toyonensis	155322	9774	17231	99%	0	95.28	4960	HDR7700557.1
non-ribosomal peptide synthase/polyketide synthase [Bacillus thuringiensis]	Bacillus thuringiensis	1428	9774	17244	99%	0	95.61	4939	WP_413541765.1
non-ribosomal peptide synthetase [Bacillus toyonensis]	Bacillus toyonensis	155322	9774	17261	99%	0	95.06	4960	WP_141555928.1
non-ribosomal peptide synthase/polyketide synthase [Bacillus toyonensis]	Bacillus toyonensis	155322	9774	17268	99%	0	95	4960	WP_001255768.1
non-ribosomal peptide synthase/polyketide synthase [Bacillus wiedmannii]	Bacillus wiedmannii	1890302	9774	17259	99%	0	95.34	4960	WP_215559064.1
non-ribosomal peptide synthase/polyketide synthase [Bacillus wiedmannii]	Bacillus wiedmannii	1890302	9773	17244	99%	0	95.26	4960	WP_327960387.1
non-ribosomal peptide synthase/polyketide synthase [Bacillus sp. AR2-1]	Bacillus sp. AR2-1	2217816	9773	17262	99%	0	95.28	4960	WP_149213298.1
non-ribosomal peptide synthetase [Bacillus toyonensis]	Bacillus toyonensis	155322	9773	17264	99%	0	95.02	4960	WP_141523577.1
non-ribosomal peptide synthase/polyketide synthase [Bacillus cereus]	Bacillus cereus	1396	9773	17236	99%	0	95.52	4937	WP_416335430.1
MULTISPECIES: non-ribosomal peptide synthase/polyketide synthase [Bacillus cereus group]	Bacillus cereus group	86661	9772	17265	99%	0	95.04	4960	WP_142316336.1
non-ribosomal peptide synthase/polyketide synthase [Bacillus toyonensis]	Bacillus toyonensis	155322	9772	17267	99%	0	94.98	4960	WP_142312740.1
non-ribosomal peptide synthase/polyketide synthase [Bacillus toyonensis]	Bacillus toyonensis	155322	9772	17263	99%	0	94.98	4960	WP_142953412.1
non-ribosomal peptide synthase/polyketide synthase [Bacillus thuringiensis]	Bacillus thuringiensis	1428	9772	19604	99%	0	96.09	4916	WP_372584053.1
non-ribosomal peptide synthase/polyketide synthase [Bacillus toyonensis]	Bacillus toyonensis	155322	9772	17265	99%	0	94.98	4960	WP_142311545.1
non-ribosomal peptide synthase/polyketide synthase [Bacillus wiedmannii]	Bacillus wiedmannii	1890302	9772	17257	99%	0	95.3	4960	WP_262720178.1
hypothetical protein bcere0011_22510 [Bacillus cereus m1550]	Bacillus cereus m1550	526969	9771	17222	99%	0	95.58	4937	EEK89402.1
non-ribosomal peptide synthase/polyketide synthase [Bacillus albus]	Bacillus albus	2026189	9771	17249	99%	0	95.26	4960	WP_195756551.1
non-ribosomal peptide synthase/polyketide synthase [Bacillus wiedmannii]	Bacillus wiedmannii	1890302	9771	17281	99%	0	95.58	4937	WP_371399700.1
non-ribosomal peptide synthase/polyketide synthase [Bacillus sp. FSL R5-0677]	Bacillus sp. FSL R5-0677	2921581	9770	17250	99%	0	95.26	4960	WP_341014257.1
non-ribosomal peptide synthase/polyketide synthase [Bacillus toyonensis]	Bacillus toyonensis	155322	9770	17250	99%	0	95.06	4960	WP_142332141.1
non-ribosomal peptide synthase/polyketide synthase [Bacillus albus]	Bacillus albus	2026189	9770	17251	99%	0	95.26	4960	HFK1549233.1
MULTISPECIES: non-ribosomal peptide synthetase [Bacillus cereus group]	Bacillus cereus group	86661	9770	17268	99%	0	95.18	4960	WP_087986164.1
non-ribosomal peptide synthase/polyketide synthase [Bacillus toyonensis]	Bacillus toyonensis	155322	9769	17264	99%	0	95.02	4960	WP_215596054.1
non-ribosomal peptide synthetase [Bacillus cereus group sp. Bc253]	Bacillus cereus group sp. Bc253	3018103	9769	17246	99%	0	95.28	4960	WP_270728018.1
non-ribosomal peptide synthetase [Bacillus wiedmannii]	Bacillus wiedmannii	1890302	9769	17266	99%	0	95.18	4960	WP_098082115.1
non-ribosomal peptide synthetase [Bacillus wiedmannii]	Bacillus wiedmannii	1890302	9768	17266	99%	0	95.16	4960	WP_097891203.1
non-ribosomal peptide synthase/polyketide synthase [Bacillus toyonensis]	Bacillus toyonensis	155322	9768	17256	99%	0	94.98	4960	WP_142348512.1
non-ribosomal peptide synthetase [Bacillus wiedmannii]	Bacillus wiedmannii	1890302	9768	17252	99%	0	95.24	4960	WP_097907374.1
non-ribosomal peptide synthase/polyketide synthase [Bacillus toyonensis]	Bacillus toyonensis	155322	9768	17259	99%	0	95.06	4960	WP_142341792.1
non-ribosomal peptide synthase/polyketide synthase [Bacillus thuringiensis]	Bacillus thuringiensis	1428	9767	17226	99%	0	95.48	4937	WP_374058748.1
non-ribosomal peptide synthase/polyketide synthase [Bacillus cereus]	Bacillus cereus	1396	9767	17212	99%	0	95.16	4960	MDA1635553.1
non-ribosomal peptide synthase/polyketide synthase [Bacillus cereus]	Bacillus cereus	1396	9767	17212	99%	0	95.16	4960	WP_377957725.1
non-ribosomal peptide synthase/polyketide synthase [Bacillus wiedmannii]	Bacillus wiedmannii	1890302	9767	17263	99%	0	95.14	4960	WP_227557216.1
non-ribosomal peptide synthetase [Bacillus toyonensis]	Bacillus toyonensis	155322	9766	17254	99%	0	94.88	4960	WP_097855202.1
MULTISPECIES: non-ribosomal peptide synthetase [Bacillus]	Bacillus	1386	9766	17256	99%	0	94.88	4960	WP_016108417.1
non-ribosomal peptide synthase/polyketide synthase [Bacillus toyonensis]	Bacillus toyonensis	155322	9765	17254	99%	0	95.02	4960	WP_142336793.1
non-ribosomal peptide synthase/polyketide synthase [Bacillus toyonensis]	Bacillus toyonensis	155322	9765	17256	99%	0	94.98	4960	WP_142344787.1
non-ribosomal peptide synthetase [Bacillus toyonensis]	Bacillus toyonensis	155322	9765	17255	99%	0	94.86	4960	WP_098058958.1
non-ribosomal peptide synthetase [Bacillus toyonensis]	Bacillus toyonensis	155322	9765	17254	99%	0	94.86	4960	WP_098624215.1
non-ribosomal peptide synthetase [Bacillus sp. K2I17]	Bacillus sp. K2I17	2014743	9765	17244	99%	0	95.26	4960	WP_088609774.1
non-ribosomal peptide synthase/polyketide synthase [Bacillus wiedmannii]	Bacillus wiedmannii	1890302	9765	17256	99%	0	95.14	4960	WP_305163431.1
non-ribosomal peptide synthase/polyketide synthase [Bacillus thuringiensis]	Bacillus thuringiensis	1428	9764	17224	99%	0	95.6	4932	MED3377183.1
non-ribosomal peptide synthetase [Bacillus toyonensis]	Bacillus toyonensis	155322	9764	17251	99%	0	94.86	4960	WP_098132745.1
non-ribosomal peptide synthetase [Bacillus toyonensis]	Bacillus toyonensis	155322	9764	17258	99%	0	94.86	4960	WP_098812393.1
non-ribosomal peptide synthetase [Bacillus toyonensis]	Bacillus toyonensis	155322	9764	17254	99%	0	94.84	4960	WP_097980724.1
non-ribosomal peptide synthetase [Bacillus toyonensis]	Bacillus toyonensis	155322	9764	17254	99%	0	94.86	4960	WP_098174197.1
non-ribosomal peptide synthetase [Bacillus cereus group sp. N17]	Bacillus cereus group sp. N17	2794589	9764	17254	99%	0	94.86	4960	WP_199691510.1
non-ribosomal peptide synthase/polyketide synthase [Bacillus cereus]	Bacillus cereus	1396	9764	17219	99%	0	95.54	4937	WP_370622814.1
non-ribosomal peptide synthetase [Bacillus toyonensis]	Bacillus toyonensis	155322	9763	17255	99%	0	94.84	4960	WP_098178539.1
non-ribosomal peptide synthetase [Bacillus toyonensis]	Bacillus toyonensis	155322	9762	17256	99%	0	94.84	4960	WP_215575719.1
non-ribosomal peptide synthetase [Bacillus toyonensis]	Bacillus toyonensis	155322	9762	17254	99%	0	94.86	4960	WP_070189620.1
non-ribosomal peptide synthetase [Bacillus toyonensis]	Bacillus toyonensis	155322	9762	17250	99%	0	94.82	4960	WP_098015856.1
non-ribosomal peptide synthase/polyketide synthase [Bacillus wiedmannii]	Bacillus wiedmannii	1890302	9762	17251	99%	0	95.12	4960	WP_327970835.1
non-ribosomal peptide synthase/polyketide synthase [Bacillus wiedmannii]	Bacillus wiedmannii	1890302	9762	17255	99%	0	95.14	4960	WP_327976223.1
non-ribosomal peptide synthetase [Bacillus toyonensis]	Bacillus toyonensis	155322	9762	17252	99%	0	94.86	4960	WP_141522510.1
non-ribosomal peptide synthase/polyketide synthase [Bacillus albus]	Bacillus albus	2026189	9762	17246	99%	0	95.28	4960	WP_336590177.1
non-ribosomal peptide synthetase [Bacillus toyonensis]	Bacillus toyonensis	155322	9762	17249	99%	0	94.82	4960	WP_098885642.1
non-ribosomal peptide synthetase [Bacillus toyonensis]	Bacillus toyonensis	155322	9762	17224	99%	0	95.02	4959	PEQ08762.1
non-ribosomal peptide synthetase [Bacillus toyonensis]	Bacillus toyonensis	155322	9762	17257	99%	0	94.86	4960	WP_097896177.1
non-ribosomal peptide synthase/polyketide synthase [Bacillus sp. FSL L8-0315]	Bacillus sp. FSL L8-0315	2921522	9762	17252	99%	0	94.84	4960	WP_340905978.1
non-ribosomal peptide synthase/polyketide synthase [Bacillus sp. 10017]	Bacillus sp. 10017	2931929	9762	19512	100%	0	95.66	4926	MCO4216217.1
non-ribosomal peptide synthase/polyketide synthase [Bacillus albus]	Bacillus albus	2026189	9762	17232	99%	0	95.48	4937	WP_415803345.1
hypothetical protein bthur0011_22010 [Bacillus thuringiensis serovar huazhongensis BGSC 4BD1]	Bacillus thuringiensis serovar huazhongensis BGSC 4BD1	527030	9761	17232	99%	0	95.52	4937	EEM83820.1
non-ribosomal peptide synthetase [Bacillus wiedmannii]	Bacillus wiedmannii	1890302	9761	17253	99%	0	95.12	4960	WP_098146564.1
non-ribosomal peptide synthase/polyketide synthase [Bacillus wiedmannii]	Bacillus wiedmannii	1890302	9761	17229	99%	0	95.2	4960	WP_215563274.1
non-ribosomal peptide synthetase [Bacillus toyonensis]	Bacillus toyonensis	155322	9761	17255	99%	0	94.84	4960	WP_098807606.1
non-ribosomal peptide synthase/polyketide synthase [Bacillus toyonensis]	Bacillus toyonensis	155322	9761	17257	99%	0	94.86	4960	HDR7391889.1
non-ribosomal peptide synthetase [Bacillus toyonensis]	Bacillus toyonensis	155322	9761	17251	99%	0	94.84	4960	WP_097927020.1
non-ribosomal peptide synthetase [Bacillus cereus group sp. N18]	Bacillus cereus group sp. N18	2794590	9760	17251	99%	0	94.84	4960	WP_199671042.1
non-ribosomal peptide synthetase [Bacillus toyonensis]	Bacillus toyonensis	155322	9760	17246	99%	0	94.82	4960	WP_098637390.1
non-ribosomal peptide synthetase [Bacillus toyonensis]	Bacillus toyonensis	155322	9760	17255	99%	0	94.84	4960	WP_098203325.1
non-ribosomal peptide synthetase [Bacillus toyonensis]	Bacillus toyonensis	155322	9760	17252	99%	0	94.84	4960	WP_098835608.1
non-ribosomal peptide synthetase [Bacillus toyonensis]	Bacillus toyonensis	155322	9760	17251	99%	0	94.84	4960	WP_098717540.1
non-ribosomal peptide synthetase [Bacillus toyonensis]	Bacillus toyonensis	155322	9759	17253	99%	0	94.86	4960	WP_098944393.1
non-ribosomal peptide synthase/polyketide synthase [Bacillus wiedmannii]	Bacillus wiedmannii	1890302	9759	17232	99%	0	94.8	4960	WP_335550423.1
non-ribosomal peptide synthetase [Bacillus toyonensis]	Bacillus toyonensis	155322	9759	17247	99%	0	94.82	4960	WP_262714869.1
non-ribosomal peptide synthase/polyketide synthase [Bacillus anthracis]	Bacillus anthracis	1392	9758	17225	99%	0	94.92	4960	HDR7436993.1
MULTISPECIES: non-ribosomal peptide synthase/polyketide synthase [unclassified Bacillus (in: firmicutes)]	unclassified Bacillus (in: firmicutes)	185979	9758	17242	99%	0	94.84	4960	WP_340893431.1
non-ribosomal peptide synthetase [Bacillus toyonensis]	Bacillus toyonensis	155322	9758	17250	99%	0	94.84	4960	WP_098973188.1
non-ribosomal peptide synthase/polyketide synthase [Bacillus wiedmannii]	Bacillus wiedmannii	1890302	9757	17242	99%	0	94.88	4960	HDR7915645.1
non-ribosomal peptide synthase/polyketide synthase [Bacillus sp. MMSF_3353]	Bacillus sp. MMSF_3353	3047081	9757	17227	99%	0	95.22	4960	WP_306008031.1
non-ribosomal peptide synthase/polyketide synthase [Bacillus albus]	Bacillus albus	2026189	9757	17222	99%	0	95.06	4960	WP_336590973.1
MULTISPECIES: non-ribosomal peptide synthetase [unclassified Bacillus (in: firmicutes)]	unclassified Bacillus (in: firmicutes)	185979	9757	17216	99%	0	94.9	4960	WP_275719360.1
non-ribosomal peptide synthase/polyketide synthase [Bacillus cereus]	Bacillus cereus	1396	9756	17221	99%	0	94.86	4960	MBJ8061897.1
non-ribosomal peptide synthase/polyketide synthase [Bacillus cereus]	Bacillus cereus	1396	9756	17220	99%	0	94.86	4960	WP_336448563.1
non-ribosomal peptide synthetase [Bacillus wiedmannii]	Bacillus wiedmannii	1890302	9756	17213	99%	0	94.84	4960	WP_046960413.1
non-ribosomal peptide synthase/polyketide synthase [Bacillus wiedmannii]	Bacillus wiedmannii	1890302	9756	17241	99%	0	95.04	4960	WP_223697616.1
non-ribosomal peptide synthase/polyketide synthase [Bacillus cereus group sp. N11]	Bacillus cereus group sp. N11	2794585	9756	17236	99%	0	94.92	4963	WP_199634401.1
non-ribosomal peptide synthetase [Bacillus thuringiensis]	Bacillus thuringiensis	1428	9756	17214	99%	0	95.38	4937	WP_003307049.1
non-ribosomal peptide synthase/polyketide synthase [Bacillus sp. TD10]	Bacillus sp. TD10	1672662	9756	17225	99%	0	95.22	4960	WP_409536228.1
non-ribosomal peptide synthase/polyketide synthase [Bacillus albus]	Bacillus albus	2026189	9755	17224	99%	0	95.34	4937	WP_375368557.1
non-ribosomal peptide synthase/polyketide synthase [Bacillus wiedmannii]	Bacillus wiedmannii	1890302	9755	17264	99%	0	95.1	4960	WP_327939380.1
non-ribosomal peptide synthetase [Bacillus wiedmannii]	Bacillus wiedmannii	1890302	9755	17225	99%	0	94.78	4960	WP_098718045.1
non-ribosomal peptide synthetase [Bacillus toyonensis]	Bacillus toyonensis	155322	9754	17233	99%	0	94.82	4959	WP_097838199.1
non-ribosomal peptide synthetase [Bacillus cereus]	Bacillus cereus	1396	9754	17218	99%	0	94.88	4960	WP_063224399.1
non-ribosomal peptide synthetase [Bacillus thuringiensis]	Bacillus thuringiensis	1428	9752	17241	99%	0	95.46	4937	WP_003305784.1
non-ribosomal peptide synthase/polyketide synthase [Bacillus cereus]	Bacillus cereus	1396	9752	17199	99%	0	95.22	4960	MCU5555569.1
non-ribosomal peptide synthase/polyketide synthase [Bacillus toyonensis]	Bacillus toyonensis	155322	9752	17238	99%	0	94.8	4960	WP_327926669.1
non-ribosomal peptide synthetase [Bacillus sp. AFS094611]	Bacillus sp. AFS094611	2033516	9752	17219	99%	0	95.12	4960	PDZ52446.1
non-ribosomal peptide synthetase [Bacillus wiedmannii]	Bacillus wiedmannii	1890302	9751	17235	99%	0	94.76	4960	WP_098155558.1
non-ribosomal peptide synthase/polyketide synthase [Bacillus cereus]	Bacillus cereus	1396	9751	17200	99%	0	95.12	4960	WP_141539176.1
non-ribosomal peptide synthase/polyketide synthase [Bacillus sp. 1813sda1]	Bacillus sp. 1813sda1	2953807	9750	17226	99%	0	95.16	4960	MCP1166592.1
non-ribosomal peptide synthetase [Bacillus toyonensis]	Bacillus toyonensis	155322	9749	17235	99%	0	94.8	4960	WP_142335040.1
non-ribosomal peptide synthase/polyketide synthase [Bacillus cereus group sp. RP32]	Bacillus cereus group sp. RP32	3040258	9749	17241	99%	0	94.96	4960	WP_353840727.1
non-ribosomal peptide synthase/polyketide synthase [Bacillus wiedmannii]	Bacillus wiedmannii	1890302	9749	17245	99%	0	95.36	4937	WP_371399489.1
non-ribosomal peptide synthase/polyketide synthase [Bacillus sp. ABP14]	Bacillus sp. ABP14	1892404	9748	17209	99%	0	95.1	4960	WP_144488521.1
non-ribosomal peptide synthetase [Bacillus anthracis]	Bacillus anthracis	1392	9748	17218	99%	0	95.08	4960	PDZ15808.1
non-ribosomal peptide synthase/polyketide synthase [Bacillus wiedmannii]	Bacillus wiedmannii	1890302	9748	17219	99%	0	95.12	4960	MCU5095960.1
non-ribosomal peptide synthetase [Bacillus wiedmannii]	Bacillus wiedmannii	1890302	9748	17229	99%	0	94.74	4960	WP_098085587.1
non-ribosomal peptide synthetase [Bacillus toyonensis]	Bacillus toyonensis	155322	9748	17231	99%	0	94.78	4960	WP_142336086.1
non-ribosomal peptide synthase/polyketide synthase [Bacillus albus]	Bacillus albus	2026189	9747	17216	99%	0	95.08	4960	HFJ9441322.1
non-ribosomal peptide synthase/polyketide synthase [Bacillus cereus]	Bacillus cereus	1396	9747	17189	99%	0	95.34	4937	WP_372585467.1
non-ribosomal peptide synthase/polyketide synthase [Bacillus wiedmannii]	Bacillus wiedmannii	1890302	9746	17221	99%	0	95.06	4960	WP_262749145.1
non-ribosomal peptide synthetase [Bacillus wiedmannii]	Bacillus wiedmannii	1890302	9745	17224	99%	0	95.14	4960	PDZ46883.1
non-ribosomal peptide synthetase [Bacillus wiedmannii]	Bacillus wiedmannii	1890302	9744	17231	99%	0	95.02	4960	WP_075306916.1
non-ribosomal peptide synthetase [Bacillus toyonensis]	Bacillus toyonensis	155322	9744	17230	99%	0	94.74	4960	PEO35807.1
non-ribosomal peptide synthetase [Bacillus toyonensis]	Bacillus toyonensis	155322	9743	17227	99%	0	94.72	4960	WP_098162044.1
non-ribosomal peptide synthase/polyketide synthase [Bacillus sp. BLCC-B18]	Bacillus sp. BLCC-B18	3025368	9743	17202	99%	0	95.04	4960	WP_272851175.1
non-ribosomal peptide synthetase [Bacillus toyonensis]	Bacillus toyonensis	155322	9742	17224	99%	0	94.72	4960	PFX55580.1
non-ribosomal peptide synthetase [Bacillus cereus]	Bacillus cereus	1396	9742	17206	99%	0	94.92	4960	WP_046955821.1
non-ribosomal peptide synthetase [Bacillus wiedmannii]	Bacillus wiedmannii	1890302	9742	17207	99%	0	95.14	4960	WP_098190485.1
non-ribosomal peptide synthase/polyketide synthase [Bacillus cereus]	Bacillus cereus	1396	9742	17227	99%	0	94.96	4960	WP_193673891.1
non-ribosomal peptide synthase/polyketide synthase [Bacillus thuringiensis]	Bacillus thuringiensis	1428	9741	17223	98%	0	96.16	4892	MED2483045.1
non-ribosomal peptide synthase/polyketide synthase [Bacillus cereus]	Bacillus cereus	1396	9740	17206	99%	0	95.38	4937	WP_371746633.1
non-ribosomal peptide synthetase [Bacillus toyonensis]	Bacillus toyonensis	155322	9740	17219	99%	0	94.7	4960	WP_097860572.1
MULTISPECIES: non-ribosomal peptide synthase/polyketide synthase [Bacillus]	Bacillus	1386	9740	17197	99%	0	95.44	4937	WP_400154076.1
non-ribosomal peptide synthase/polyketide synthase [Bacillus cereus]	Bacillus cereus	1396	9740	17183	99%	0	95.38	4927	WP_407842729.1
non-ribosomal peptide synthetase [Bacillus wiedmannii]	Bacillus wiedmannii	1890302	9739	17215	99%	0	95.08	4960	WP_098815625.1
amino acid adenylation domain-containing protein [Bacillus sp. AY3-1]	Bacillus sp. AY3-1	2217817	9738	17200	99%	0	95.1	4960	KAA0742265.1
non-ribosomal peptide synthase/polyketide synthase [Bacillus wiedmannii]	Bacillus wiedmannii	1890302	9738	17197	99%	0	95.1	4960	WP_254980981.1
non-ribosomal peptide synthetase [Bacillus wiedmannii]	Bacillus wiedmannii	1890302	9737	17208	99%	0	95.06	4960	WP_106101771.1
non-ribosomal peptide synthetase [Bacillus wiedmannii]	Bacillus wiedmannii	1890302	9735	17211	99%	0	95	4960	WP_106074743.1
non-ribosomal peptide synthase/polyketide synthase [Bacillus albus]	Bacillus albus	2026189	9735	17191	99%	0	95.03	4966	WP_166689640.1
non-ribosomal peptide synthetase [Bacillus toyonensis]	Bacillus toyonensis	155322	9735	17193	99%	0	95.32	4937	WP_002040444.1
non-ribosomal peptide synthase/polyketide synthase [Bacillus toyonensis]	Bacillus toyonensis	155322	9735	17227	99%	0	95.1	4937	WP_371410935.1
non-ribosomal peptide synthetase [Bacillus wiedmannii]	Bacillus wiedmannii	1890302	9734	17239	99%	0	94.92	4960	WP_098155126.1
non-ribosomal peptide synthetase [Bacillus wiedmannii]	Bacillus wiedmannii	1890302	9734	17239	99%	0	94.9	4960	WP_098624974.1
non-ribosomal peptide synthase/polyketide synthase [Bacillus thuringiensis]	Bacillus thuringiensis	1428	9733	17203	99%	0	95.76	4909	MED2216470.1
non-ribosomal peptide synthetase [Bacillus wiedmannii]	Bacillus wiedmannii	1890302	9733	17239	99%	0	94.9	4960	WP_098150813.1
non-ribosomal peptide synthase/polyketide synthase [Bacillus wiedmannii]	Bacillus wiedmannii	1890302	9733	17211	99%	0	95.02	4960	WP_376903491.1
non-ribosomal peptide synthetase [Bacillus wiedmannii]	Bacillus wiedmannii	1890302	9731	17207	99%	0	94.96	4960	WP_097918479.1
non-ribosomal peptide synthetase [Bacillus wiedmannii]	Bacillus wiedmannii	1890302	9730	17198	99%	0	95.04	4960	PRT05085.1
non-ribosomal peptide synthetase [Bacillus wiedmannii]	Bacillus wiedmannii	1890302	9730	17203	99%	0	94.94	4960	WP_098109852.1
non-ribosomal peptide synthase/polyketide synthase [Bacillus cereus group sp. BfR-BA-01446]	Bacillus cereus group sp. BfR-BA-01446	2920350	9729	17197	99%	0	95.34	4937	WP_396022124.1
non-ribosomal peptide synthetase [Bacillus wiedmannii]	Bacillus wiedmannii	1890302	9729	17187	99%	0	95.06	4960	PHB09996.1
non-ribosomal peptide synthase/polyketide synthase [Bacillus toyonensis]	Bacillus toyonensis	155322	9729	17224	99%	0	95.06	4937	WP_371408133.1
non-ribosomal peptide synthase/polyketide synthase [Bacillus toyonensis]	Bacillus toyonensis	155322	9728	17219	99%	0	95.02	4937	WP_371403850.1
non-ribosomal peptide synthase/polyketide synthase [Bacillus toyonensis]	Bacillus toyonensis	155322	9728	17221	99%	0	95.06	4937	WP_371399471.1
non-ribosomal peptide synthetase [Bacillus wiedmannii]	Bacillus wiedmannii	1890302	9726	17199	99%	0	94.96	4960	WP_060488838.1
non-ribosomal peptide synthase/polyketide synthase [Bacillus cereus]	Bacillus cereus	1396	9725	17168	99%	0	95.18	4937	WP_377819442.1
non-ribosomal peptide synthetase [Bacillus wiedmannii]	Bacillus wiedmannii	1890302	9723	17219	99%	0	94.84	4960	WP_098115214.1
non-ribosomal peptide synthase/polyketide synthase [Bacillus sp. SIMBA_069]	Bacillus sp. SIMBA_069	3085809	9722	17219	99%	0	94.72	4960	MFP3377569.1
non-ribosomal peptide synthetase [Bacillus wiedmannii]	Bacillus wiedmannii	1890302	9722	17220	99%	0	94.82	4960	WP_098090217.1
non-ribosomal peptide synthase/polyketide synthase [Bacillus cereus]	Bacillus cereus	1396	9721	17195	98%	0	95.91	4889	MEB9302027.1
non-ribosomal peptide synthase/polyketide synthase [Bacillus toyonensis]	Bacillus toyonensis	155322	9721	17209	99%	0	94.88	4937	WP_392388217.1
non-ribosomal peptide synthase/polyketide synthase [Bacillus toyonensis]	Bacillus toyonensis	155322	9719	17211	99%	0	94.86	4937	WP_371408108.1
non-ribosomal peptide synthase/polyketide synthase [Bacillus toyonensis]	Bacillus toyonensis	155322	9718	17181	99%	0	95.04	4937	WP_371399409.1
non-ribosomal peptide synthase/polyketide synthase [Bacillus toyonensis]	Bacillus toyonensis	155322	9717	17178	99%	0	95.02	4936	WP_371399267.1
non-ribosomal peptide synthase/polyketide synthase [Bacillus toyonensis]	Bacillus toyonensis	155322	9717	17177	99%	0	95.02	4937	WP_371410421.1
non-ribosomal peptide synthase/polyketide synthase [Bacillus albus]	Bacillus albus	2026189	9716	17151	99%	0	95.02	4960	MBU5219884.1
non-ribosomal peptide synthase/polyketide synthase [Bacillus cereus]	Bacillus cereus	1396	9716	17184	99%	0	94.86	4937	WP_374191147.1
non-ribosomal peptide synthase/polyketide synthase [Bacillus basilensis]	Bacillus basilensis	3243721	9714	17182	99%	0	94.83	4937	WP_371830868.1
non-ribosomal peptide synthase/polyketide synthase [Bacillus anthracis]	Bacillus anthracis	1392	9713	17171	99%	0	94.86	4937	WP_373605304.1
non-ribosomal peptide synthase/polyketide synthase [Bacillus sp. AFS094611]	Bacillus sp. AFS094611	2033516	9702	17164	99%	0	95.12	4937	WP_373604876.1
non-ribosomal peptide synthase/polyketide synthase [Bacillus wiedmannii]	Bacillus wiedmannii	1890302	9702	17181	99%	0	95.14	4937	WP_404841056.1
non-ribosomal peptide synthase/polyketide synthase [Bacillus sp. 1813sda1]	Bacillus sp. 1813sda1	2953807	9701	17171	99%	0	95.16	4937	WP_375377832.1
non-ribosomal peptide synthase/polyketide synthase [Bacillus cereus]	Bacillus cereus	1396	9700	17164	99%	0	95.1	4937	WP_395940408.1
non-ribosomal peptide synthase/polyketide synthase [Bacillus wiedmannii]	Bacillus wiedmannii	1890302	9700	17170	99%	0	95.12	4937	WP_392388170.1
non-ribosomal peptide synthase/polyketide synthase [Bacillus anthracis]	Bacillus anthracis	1392	9699	17162	99%	0	95.08	4937	WP_373605226.1
non-ribosomal peptide synthase/polyketide synthase [Bacillus toyonensis]	Bacillus toyonensis	155322	9697	17181	99%	0	94.73	4937	WP_371399576.1
non-ribosomal peptide synthase/polyketide synthase [Bacillus toyonensis]	Bacillus toyonensis	155322	9697	17179	99%	0	94.71	4937	WP_371410615.1
non-ribosomal peptide synthase/polyketide synthase [Bacillus sp. AY3-1]	Bacillus sp. AY3-1	2217817	9697	17159	99%	0	95.1	4937	WP_370512821.1
non-ribosomal peptide synthase/polyketide synthase [Bacillus wiedmannii]	Bacillus wiedmannii	1890302	9691	17162	99%	0	95.04	4937	WP_404841124.1
non-ribosomal peptide synthase/polyketide synthase [Bacillus wiedmannii]	Bacillus wiedmannii	1890302	9688	17147	99%	0	95.06	4937	WP_371408092.1
non-ribosomal peptide synthase/polyketide synthase [Bacillus albus]	Bacillus albus	2026189	9664	17093	99%	0	95.02	4937	WP_372452239.1
non-ribosomal peptide synthase/polyketide synthase [Bacillus sp. ES1-5]	Bacillus sp. ES1-5	1502999	9656	17123	99%	0	93.99	4960	WP_240587966.1
non-ribosomal peptide synthase/polyketide synthase [Bacillus wiedmannii]	Bacillus wiedmannii	1890302	9653	17117	99%	0	94.07	4960	WP_327975090.1
non-ribosomal peptide synthetase [Bacillus wiedmannii]	Bacillus wiedmannii	1890302	9634	17103	99%	0	93.85	4961	WP_088060458.1
non-ribosomal peptide synthetase [Bacillus wiedmannii]	Bacillus wiedmannii	1890302	9631	17105	99%	0	93.85	4961	WP_197229475.1
non-ribosomal peptide synthase/polyketide synthase [Bacillus thuringiensis]	Bacillus thuringiensis	1428	9619	17105	98%	0	96.25	4827	MED2727954.1
non-ribosomal peptide synthase/polyketide synthase [Bacillus cereus]	Bacillus cereus	1396	9594	17065	98%	0	95.88	4826	MEC2438440.1
non-ribosomal peptide synthase/polyketide synthase [Bacillus mobilis]	Bacillus mobilis	2026190	9571	17046	99%	0	92.9	4961	WP_390258594.1
MULTISPECIES: non-ribosomal peptide synthase/polyketide synthase [unclassified Bacillus (in: firmicutes)]	unclassified Bacillus (in: firmicutes)	185979	9554	17030	99%	0	92.97	4961	WP_174103206.1
non-ribosomal peptide synthase/polyketide synthase [Bacillus pseudomycoides]	Bacillus pseudomycoides	64104	9549	16995	99%	0	93.08	4960	HEK9103481.1
non-ribosomal peptide synthase/polyketide synthase [Bacillus cereus]	Bacillus cereus	1396	9548	16994	99%	0	93.06	4960	WP_336454157.1
non-ribosomal peptide synthase/polyketide synthase [Bacillus sp. TL12]	Bacillus sp. TL12	2894756	9517	16966	99%	0	93.05	4961	WP_241818638.1
non-ribosomal peptide synthase/polyketide synthase [Bacillus sp. CGMCC 1.60114]	Bacillus sp. CGMCC 1.60114	3351841	9454	16944	99%	0	92.48	4960	WP_377884924.1
non-ribosomal peptide synthase/polyketide synthase [Bacillus paramycoides]	Bacillus paramycoides	2026194	9391	16868	99%	0	91.53	4961	WP_144572332.1
non-ribosomal peptide synthase/polyketide synthase, partial [Bacillus wiedmannii]	Bacillus wiedmannii	1890302	9328	18934	99%	0	95.23	4739	WP_262366759.1
non-ribosomal peptide synthase/polyketide synthase, partial [Bacillus cereus]	Bacillus cereus	1396	9315	16743	96%	0	95.69	4706	WP_114160551.1
non-ribosomal peptide synthase/polyketide synthase [Bacillus sp. LK2]	Bacillus sp. LK2	1628206	9062	16957	99%	0	88.44	4971	WP_048376353.1
non-ribosomal peptide synthase/polyketide synthase [Priestia endophytica]	Priestia endophytica	135735	8968	16503	99%	0	86.72	4961	WP_268582929.1
non-ribosomal peptide synthase/polyketide synthase [Priestia filamentosa]	Priestia filamentosa	1402861	8962	16440	99%	0	86.39	4961	WP_410914498.1
non-ribosomal peptide synthase/polyketide synthase [Priestia endophytica]	Priestia endophytica	135735	8952	16403	99%	0	86.58	4961	WP_113715088.1
non-ribosomal peptide synthase/polyketide synthase [Priestia filamentosa]	Priestia filamentosa	1402861	8950	16417	99%	0	86.33	4961	WP_243509939.1
non-ribosomal peptide synthase/polyketide synthase [Priestia endophytica]	Priestia endophytica	135735	8943	16424	99%	0	86.6	4961	WP_197233685.1
non-ribosomal peptide synthetase [Priestia endophytica]	Priestia endophytica	135735	8942	16421	99%	0	86.62	4961	WP_074842846.1
non-ribosomal peptide synthase/polyketide synthase [Priestia endophytica]	Priestia endophytica	135735	8938	16414	99%	0	86.41	4968	WP_251455758.1
non-ribosomal peptide synthase/polyketide synthase [Priestia endophytica]	Priestia endophytica	135735	8936	16402	99%	0	86.72	4961	WP_124050771.1
amino acid adenylation domain-containing protein [Bacillus thuringiensis]	Bacillus thuringiensis	1428	8915	17185	96%	0	95.99	4492	MED3324854.1
non-ribosomal peptide synthetase, partial [Bacillus cereus]	Bacillus cereus	1396	8805	17303	99%	0	95.48	4450	WP_047386199.1
non-ribosomal peptide synthetase [Bacillus nitratireducens]	Bacillus nitratireducens	2026193	8803	16668	99%	0	85.96	4968	WP_097808772.1
non-ribosomal peptide synthase/polyketide synthase [Bacillus nitratireducens]	Bacillus nitratireducens	2026193	8802	16669	99%	0	85.94	4968	WP_336149715.1
non-ribosomal peptide synthase/polyketide synthase [Bacillus toyonensis]	Bacillus toyonensis	155322	8797	16652	99%	0	85.8	4968	WP_142285968.1
non-ribosomal peptide synthetase [Bacillus toyonensis]	Bacillus toyonensis	155322	8795	16644	99%	0	85.82	4968	WP_142317043.1
non-ribosomal peptide synthase/polyketide synthase [Bacillus sp. RC55]	Bacillus sp. RC55	3156292	8795	16669	99%	0	85.46	4969	WP_404481591.1
non-ribosomal peptide synthase/polyketide synthase [Bacillus mycoides]	Bacillus mycoides	1405	8794	16657	99%	0	85.54	4969	HDR7566889.1
non-ribosomal peptide synthase/polyketide synthase [Bacillus mycoides]	Bacillus mycoides	1405	8792	16643	99%	0	85.5	4968	WP_149191214.1
non-ribosomal peptide synthetase [Bacillus mycoides]	Bacillus mycoides	1405	8792	16656	99%	0	85.5	4969	WP_098632894.1
non-ribosomal peptide synthase/polyketide synthase [Bacillus sp. RC218]	Bacillus sp. RC218	3156282	8792	16654	99%	0	85.48	4969	WP_404518480.1
non-ribosomal peptide synthase/polyketide synthase [Bacillus sp. TH12]	Bacillus sp. TH12	2796378	8790	16652	99%	0	85.48	4969	WP_201054930.1
MULTISPECIES: non-ribosomal peptide synthetase [Bacillus cereus group]	Bacillus cereus group	86661	8789	16642	99%	0	85.4	4969	WP_078178491.1
non-ribosomal peptide synthetase [Bacillus toyonensis]	Bacillus toyonensis	155322	8789	16638	99%	0	85.76	4968	WP_142311426.1
non-ribosomal peptide synthetase [Bacillus nitratireducens]	Bacillus nitratireducens	2026193	8789	16647	99%	0	85.8	4968	WP_090814181.1
non-ribosomal peptide synthetase [Bacillus toyonensis]	Bacillus toyonensis	155322	8789	16628	99%	0	85.76	4968	WP_142336252.1
non-ribosomal peptide synthase/polyketide synthase [Bacillus sp. FSL R10-2789]	Bacillus sp. FSL R10-2789	2954662	8788	16650	99%	0	85.44	4969	WP_341059704.1
non-ribosomal peptide synthase/polyketide synthase [Bacillus nitratireducens]	Bacillus nitratireducens	2026193	8788	16642	99%	0	85.8	4968	WP_329767519.1
non-ribosomal peptide synthase/polyketide synthase [Bacillus cereus group sp. BfR-BA-01331]	Bacillus cereus group sp. BfR-BA-01331	2920307	8788	16667	99%	0	85.4	4969	WP_242311567.1
amino acid adenylation domain-containing protein [Bacillus mycoides]	Bacillus mycoides	1405	8787	16662	99%	0	85.52	4968	QWH32048.1
non-ribosomal peptide synthetase [Bacillus sp. SRB_331]	Bacillus sp. SRB_331	1969379	8787	16654	99%	0	85.56	4969	RAN84820.1
non-ribosomal peptide synthase/polyketide synthase [Bacillus sp. FSL E2-0195]	Bacillus sp. FSL E2-0195	2921363	8787	16641	99%	0	85.46	4969	WP_340853616.1
non-ribosomal peptide synthase/polyketide synthase [Bacillus mycoides]	Bacillus mycoides	1405	8787	16636	99%	0	85.38	4969	HFK1710302.1
MULTISPECIES: non-ribosomal peptide synthase/polyketide synthase [Bacillus]	Bacillus	1386	8787	16642	99%	0	85.42	4969	WP_144513556.1
non-ribosomal peptide synthase/polyketide synthase [Bacillus sp. FSL P2-0099]	Bacillus sp. FSL P2-0099	2921572	8787	16644	99%	0	85.42	4969	WP_341093588.1
non-ribosomal peptide synthase/polyketide synthase [Bacillus mycoides]	Bacillus mycoides	1405	8786	16664	99%	0	85.46	4969	WP_328034451.1
non-ribosomal peptide synthase/polyketide synthase [Bacillus sp. RC252]	Bacillus sp. RC252	3156289	8786	16640	99%	0	85.42	4969	WP_404446746.1
non-ribosomal peptide synthase/polyketide synthase [Bacillus mycoides]	Bacillus mycoides	1405	8785	16634	99%	0	85.36	4968	WP_243515400.1
non-ribosomal peptide synthase/polyketide synthase [Bacillus mycoides]	Bacillus mycoides	1405	8784	16658	99%	0	85.38	4969	WP_400518158.1
MULTISPECIES: non-ribosomal peptide synthetase [Bacillus]	Bacillus	1386	8784	16640	99%	0	85.36	4969	WP_078204135.1
non-ribosomal peptide synthase/polyketide synthase [Bacillus sp. FSL M7-0996]	Bacillus sp. FSL M7-0996	2921538	8784	16633	99%	0	85.36	4969	WP_340954581.1
non-ribosomal peptide synthase/polyketide synthase [Bacillus mycoides]	Bacillus mycoides	1405	8784	16635	99%	0	85.36	4969	WP_328058948.1
non-ribosomal peptide synthase/polyketide synthase [Bacillus mycoides]	Bacillus mycoides	1405	8784	16659	99%	0	85.5	4969	WP_328027732.1
non-ribosomal peptide synthetase [Bacillus toyonensis]	Bacillus toyonensis	155322	8783	16642	99%	0	85.74	4968	WP_141499374.1
non-ribosomal peptide synthase/polyketide synthase [Bacillus sp. RC92]	Bacillus sp. RC92	3156293	8783	16642	99%	0	85.36	4969	WP_404476890.1
non-ribosomal peptide synthase/polyketide synthase [Bacillus mycoides]	Bacillus mycoides	1405	8783	16634	99%	0	85.4	4969	WP_033729042.1
amino acid adenylation domain-containing protein [Bacillus cereus]	Bacillus cereus	1396	8782	16982	96%	0	96.19	4411	MEB8664643.1
MULTISPECIES: non-ribosomal peptide synthase/polyketide synthase [unclassified Bacillus (in: firmicutes)]	unclassified Bacillus (in: firmicutes)	185979	8782	16640	99%	0	85.44	4969	WP_404489878.1
non-ribosomal peptide synthetase [Bacillus toyonensis]	Bacillus toyonensis	155322	8782	16625	99%	0	85.7	4968	WP_142316571.1
non-ribosomal peptide synthase/polyketide synthase [Bacillus mycoides]	Bacillus mycoides	1405	8782	16661	99%	0	85.5	4969	WP_328054427.1
non-ribosomal peptide synthetase [Bacillus mycoides]	Bacillus mycoides	1405	8782	16639	99%	0	85.36	4969	WP_090835415.1
non-ribosomal peptide synthase/polyketide synthase [Bacillus mycoides]	Bacillus mycoides	1405	8780	16637	99%	0	85.34	4969	WP_048517296.1
non-ribosomal peptide synthase/polyketide synthase [Bacillus mycoides]	Bacillus mycoides	1405	8780	16636	99%	0	85.32	4969	WP_016127771.1
non-ribosomal peptide synthase/polyketide synthase [Bacillus mycoides]	Bacillus mycoides	1405	8780	16639	99%	0	85.38	4969	WP_215553213.1
non-ribosomal peptide synthase/polyketide synthase [Bacillus mycoides]	Bacillus mycoides	1405	8780	16634	99%	0	85.3	4968	WP_328017202.1
non-ribosomal peptide synthase/polyketide synthase [Bacillus mycoides]	Bacillus mycoides	1405	8779	16636	99%	0	85.3	4968	WP_328019741.1
non-ribosomal peptide synthase/polyketide synthase [Bacillus mycoides]	Bacillus mycoides	1405	8779	16629	99%	0	85.36	4969	HDR7607112.1
non-ribosomal peptide synthase/polyketide synthase [Bacillus mycoides]	Bacillus mycoides	1405	8779	16637	99%	0	85.3	4968	WP_328007516.1
non-ribosomal peptide synthase/polyketide synthase [Bacillus mycoides]	Bacillus mycoides	1405	8779	16627	99%	0	85.4	4969	WP_215585285.1
non-ribosomal peptide synthase/polyketide synthase [Bacillus sp. TH30]	Bacillus sp. TH30	2796395	8779	16648	99%	0	85.42	4969	WP_201038275.1
non-ribosomal peptide synthase/polyketide synthase [Bacillus sp. RC97]	Bacillus sp. RC97	3156294	8779	16638	99%	0	85.34	4969	WP_404467872.1
non-ribosomal peptide synthase/polyketide synthase [Bacillus mycoides]	Bacillus mycoides	1405	8778	16635	99%	0	85.32	4969	WP_033734379.1
non-ribosomal peptide synthase/polyketide synthase [Bacillus toyonensis]	Bacillus toyonensis	155322	8778	16670	99%	0	85.68	4968	WP_367720422.1
non-ribosomal peptide synthetase [Bacillus sp. MYb209]	Bacillus sp. MYb209	1848605	8778	16679	99%	0	85.5	4969	WP_105587865.1
non-ribosomal peptide synthase/polyketide synthase [Bacillus mycoides]	Bacillus mycoides	1405	8778	16635	99%	0	85.32	4969	WP_215567952.1
non-ribosomal peptide synthase/polyketide synthase [Bacillus mycoides]	Bacillus mycoides	1405	8778	16688	99%	0	85.61	4969	WP_328011035.1
non-ribosomal peptide synthase/polyketide synthase [Bacillus mycoides]	Bacillus mycoides	1405	8777	16633	99%	0	85.32	4969	WP_215576307.1
non-ribosomal peptide synthase/polyketide synthase [Bacillus mycoides]	Bacillus mycoides	1405	8777	16630	99%	0	85.34	4969	WP_377940925.1
non-ribosomal peptide synthase/polyketide synthase [Bacillus toyonensis]	Bacillus toyonensis	155322	8777	16645	99%	0	85.73	4969	XLP24388.1
non-ribosomal peptide synthase/polyketide synthase [Bacillus mycoides]	Bacillus mycoides	1405	8777	16645	99%	0	85.4	4969	WP_305927665.1
non-ribosomal peptide synthetase [Bacillus mycoides]	Bacillus mycoides	1405	8777	16625	99%	0	85.34	4974	WP_098167928.1
non-ribosomal peptide synthase/polyketide synthase [Bacillus mycoides]	Bacillus mycoides	1405	8776	16627	99%	0	85.42	4969	WP_002169354.1
non-ribosomal peptide synthase/polyketide synthase [Bacillus mycoides]	Bacillus mycoides	1405	8776	16635	99%	0	85.28	4968	WP_390219440.1
non-ribosomal peptide synthase/polyketide synthase [Bacillus toyonensis]	Bacillus toyonensis	155322	8776	16647	99%	0	85.68	4968	HDX9612644.1
non-ribosomal peptide synthetase [Bacillus cereus]	Bacillus cereus	1396	8775	16642	99%	0	85.4	4969	WP_078205053.1
non-ribosomal peptide synthetase [Bacillus mycoides]	Bacillus mycoides	1405	8775	16629	99%	0	85.32	4969	WP_088005006.1
non-ribosomal peptide synthase/polyketide synthase [Bacillus mycoides]	Bacillus mycoides	1405	8775	16628	99%	0	85.32	4969	WP_309515402.1
non-ribosomal peptide synthase/polyketide synthase [Bacillus mycoides]	Bacillus mycoides	1405	8775	16649	99%	0	85.38	4969	WP_215559688.1
non-ribosomal peptide synthetase [Bacillus mycoides]	Bacillus mycoides	1405	8775	16627	99%	0	85.32	4969	WP_103458345.1
non-ribosomal peptide synthase/polyketide synthase [Bacillus mycoides]	Bacillus mycoides	1405	8775	16660	99%	0	85.5	4968	WP_256508303.1
non-ribosomal peptide synthase/polyketide synthase [Bacillus sp. H1a]	Bacillus sp. H1a	1397276	8774	16648	99%	0	85.47	4969	WP_025147703.1
non-ribosomal peptide synthase/polyketide synthase [Bacillus mycoides]	Bacillus mycoides	1405	8774	16655	99%	0	85.4	4968	WP_390187423.1
non-ribosomal peptide synthetase [Bacillus toyonensis]	Bacillus toyonensis	155322	8774	16668	99%	0	85.66	4968	WP_197384573.1
non-ribosomal peptide synthase/polyketide synthase [Bacillus sp. RC51]	Bacillus sp. RC51	3156288	8774	16650	99%	0	85.22	4969	WP_404493383.1
non-ribosomal peptide synthetase [Bacillus mycoides]	Bacillus mycoides	1405	8774	16625	99%	0	85.26	4968	WP_078214128.1
non-ribosomal peptide synthase/polyketide synthase [Bacillus mycoides]	Bacillus mycoides	1405	8774	16658	99%	0	85.5	4968	WP_215577526.1
non-ribosomal peptide synthase/polyketide synthase [Bacillus mycoides]	Bacillus mycoides	1405	8774	16660	99%	0	85.46	4968	WP_215586118.1
non-ribosomal peptide synthase/polyketide synthase [Bacillus paramycoides]	Bacillus paramycoides	2026194	8774	16645	99%	0	85.45	4969	WP_327915370.1
non-ribosomal peptide synthase/polyketide synthase [Bacillus mycoides]	Bacillus mycoides	1405	8774	16620	99%	0	85.32	4969	WP_002187283.1
non-ribosomal peptide synthase/polyketide synthase [Bacillus mycoides]	Bacillus mycoides	1405	8773	16656	99%	0	85.48	4968	WP_215564617.1
non-ribosomal peptide synthase/polyketide synthase [Bacillus mycoides]	Bacillus mycoides	1405	8773	16662	99%	0	85.32	4968	WP_289405352.1
non-ribosomal peptide synthase/polyketide synthase [Bacillus mycoides]	Bacillus mycoides	1405	8772	16620	99%	0	85.32	4969	WP_215571636.1
non-ribosomal peptide synthase/polyketide synthase [Bacillus sp. FSL R9-9481]	Bacillus sp. FSL R9-9481	2921591	8772	16646	99%	0	85.27	4970	WP_341026700.1
non-ribosomal peptide synthase/polyketide synthase [Bacillus cereus group sp. N28]	Bacillus cereus group sp. N28	2794593	8772	16642	99%	0	85.4	4968	WP_199663463.1
non-ribosomal peptide synthase/polyketide synthase [Bacillus mycoides]	Bacillus mycoides	1405	8772	16650	99%	0	85.46	4968	WP_197236327.1
non-ribosomal peptide synthetase [Bacillus mycoides]	Bacillus mycoides	1405	8772	16617	99%	0	85.3	4969	WP_087963165.1
non-ribosomal peptide synthase/polyketide synthase [Bacillus mycoides]	Bacillus mycoides	1405	8771	16631	99%	0	85.38	4969	WP_316282425.1
non-ribosomal peptide synthase/polyketide synthase [Bacillus mycoides]	Bacillus mycoides	1405	8771	16629	99%	0	85.44	4969	WP_372488956.1
MULTISPECIES: non-ribosomal peptide synthase/polyketide synthase [Bacillus]	Bacillus	1386	8771	16643	99%	0	85.2	4969	WP_113937213.1
non-ribosomal peptide synthase/polyketide synthase [Bacillus mycoides]	Bacillus mycoides	1405	8771	16621	99%	0	85.28	4969	WP_328029267.1
non-ribosomal peptide synthase/polyketide synthase [Bacillus mycoides]	Bacillus mycoides	1405	8771	16656	99%	0	85.48	4968	WP_215561251.1
non-ribosomal peptide synthetase [Bacillus mycoides]	Bacillus mycoides	1405	8771	16640	99%	0	85.44	4969	WP_215599789.1
non-ribosomal peptide synthetase [Bacillus mycoides]	Bacillus mycoides	1405	8770	16629	99%	0	85.28	4969	WP_059038024.1
non-ribosomal peptide synthase/polyketide synthase [Bacillus mycoides]	Bacillus mycoides	1405	8770	16649	99%	0	85.4	4968	WP_215566917.1
non-ribosomal peptide synthase/polyketide synthase [Bacillus mycoides]	Bacillus mycoides	1405	8769	16628	99%	0	85.26	4969	WP_033707511.1
non-ribosomal peptide synthase/polyketide synthase [Bacillus mycoides]	Bacillus mycoides	1405	8769	16648	99%	0	85.4	4968	WP_215601300.1
non-ribosomal peptide synthase/polyketide synthase [Bacillus sp. TH25]	Bacillus sp. TH25	2796391	8766	16639	99%	0	85.28	4969	MBK5431864.1
non-ribosomal peptide synthetase [Bacillus mycoides]	Bacillus mycoides	1405	8765	16639	99%	0	85.36	4968	WP_088266064.1
non-ribosomal peptide synthetase [Bacillus mycoides]	Bacillus mycoides	1405	8765	16639	99%	0	85.38	4968	WP_088044789.1
amino acid adenylation domain-containing protein [Bacillus cereus HuA2-4]	Bacillus cereus HuA2-4	1053203	8765	16638	99%	0	85.38	4968	EJQ62641.1
non-ribosomal peptide synthase/polyketide synthase [Bacillus mycoides]	Bacillus mycoides	1405	8764	16622	99%	0	85.4	4968	WP_044438589.1
non-ribosomal peptide synthase/polyketide synthase [Bacillus sp. FSL E2-8887]	Bacillus sp. FSL E2-8887	2954599	8764	16649	99%	0	85.28	4968	WP_340780542.1
non-ribosomal peptide synthetase [Bacillus sp. MYb56]	Bacillus sp. MYb56	1827287	8764	16632	99%	0	85.36	4968	WP_105590076.1
non-ribosomal peptide synthase/polyketide synthase [Bacillus mycoides]	Bacillus mycoides	1405	8764	16633	99%	0	85.36	4968	WP_002191557.1
non-ribosomal peptide synthase/polyketide synthase [Bacillus mycoides]	Bacillus mycoides	1405	8764	16651	99%	0	85.2	4968	WP_328069357.1
amino acid adenylation domain-containing protein [Bacillus cereus VDM062]	Bacillus cereus VDM062	1053250	8763	16632	99%	0	85.34	4968	EJS11344.1
non-ribosomal peptide synthase/polyketide synthase [Bacillus cereus]	Bacillus cereus	1396	8763	16647	99%	0	85.3	4968	WP_002203974.1
non-ribosomal peptide synthase/polyketide synthase [Bacillus mycoides]	Bacillus mycoides	1405	8763	16622	99%	0	85.16	4968	WP_328030980.1
non-ribosomal peptide synthase/polyketide synthase [Bacillus mycoides]	Bacillus mycoides	1405	8762	16600	99%	0	85.32	4973	WP_215588183.1
non-ribosomal peptide synthase/polyketide synthase [Bacillus mycoides]	Bacillus mycoides	1405	8762	16647	99%	0	85.24	4968	WP_372476018.1
non-ribosomal peptide synthase/polyketide synthase [Bacillus mycoides]	Bacillus mycoides	1405	8762	16638	99%	0	85.36	4968	WP_012259873.1
non-ribosomal peptide synthetase [Bacillus mycoides]	Bacillus mycoides	1405	8761	16637	99%	0	85.34	4968	WP_063226262.1
non-ribosomal peptide synthase/polyketide synthase [Bacillus mycoides]	Bacillus mycoides	1405	8761	16636	99%	0	85.34	4968	WP_240381227.1
non-ribosomal peptide synthase/polyketide synthase [Bacillus mycoides]	Bacillus mycoides	1405	8760	16612	99%	0	85.16	4968	HDR7599934.1
non-ribosomal peptide synthase/polyketide synthase [Bacillus cereus]	Bacillus cereus	1396	8760	16662	99%	0	85.2	4968	WP_016097097.1
non-ribosomal peptide synthase/polyketide synthase [Bacillus cereus]	Bacillus cereus	1396	8759	16641	99%	0	85.36	4968	WP_016119228.1
non-ribosomal peptide synthase/polyketide synthase [Bacillus sp. FSL E2-8868]	Bacillus sp. FSL E2-8868	2954598	8759	16629	99%	0	85.34	4968	WP_340814512.1
non-ribosomal peptide synthase/polyketide synthase [Bacillus mycoides]	Bacillus mycoides	1405	8759	16650	99%	0	85.16	4968	WP_215589262.1
non-ribosomal peptide synthase/polyketide synthase [Bacillus sp. TH19]	Bacillus sp. TH19	2796385	8757	16637	99%	0	85.22	4968	WP_201063610.1
non-ribosomal peptide synthase/polyketide synthase [Bacillus mycoides]	Bacillus mycoides	1405	8757	16632	99%	0	85.26	4968	WP_033709617.1
non-ribosomal peptide synthase/polyketide synthase [Bacillus sp. SRB_8]	Bacillus sp. SRB_8	1969377	8757	16637	99%	0	85.2	4968	WP_113709786.1
non-ribosomal peptide synthase/polyketide synthase [Bacillus sp. RC145]	Bacillus sp. RC145	3156280	8757	16617	99%	0	85.08	4968	WP_404506926.1
non-ribosomal peptide synthase/polyketide synthase [Bacillus mycoides]	Bacillus mycoides	1405	8755	16637	99%	0	85.22	4968	WP_159146926.1
non-ribosomal peptide synthetase [Bacillus mycoides]	Bacillus mycoides	1405	8754	16628	99%	0	85.22	4968	WP_078177092.1
non-ribosomal peptide synthetase [Bacillus sp. SRB_28]	Bacillus sp. SRB_28	1969378	8753	16609	99%	0	85.48	4968	RAN89103.1
non-ribosomal peptide synthase/polyketide synthase [Bacillus mycoides]	Bacillus mycoides	1405	8753	16628	99%	0	85.2	4968	WP_282915181.1
non-ribosomal peptide synthase/polyketide synthase [Bacillus mycoides]	Bacillus mycoides	1405	8752	16639	99%	0	85.16	4968	WP_354657199.1
non-ribosomal peptide synthase/polyketide synthase [Bacillus mycoides]	Bacillus mycoides	1405	8752	16625	99%	0	85.12	4968	WP_286125849.1
non-ribosomal peptide synthase/polyketide synthase [Bacillus cereus group sp. N34]	Bacillus cereus group sp. N34	2794595	8752	16637	99%	0	85.24	4968	WP_199627538.1
non-ribosomal peptide synthase/polyketide synthase [Bacillus mycoides]	Bacillus mycoides	1405	8750	16624	99%	0	85.16	4968	WP_286099457.1
non-ribosomal peptide synthase/polyketide synthase [Bacillus sp. TH17]	Bacillus sp. TH17	2796383	8748	16625	99%	0	85.22	4969	MBK5491092.1
non-ribosomal peptide synthase/polyketide synthase [Bacillus mycoides]	Bacillus mycoides	1405	8747	16620	99%	0	85.49	4945	WP_408099279.1
non-ribosomal peptide synthase/polyketide synthase [Bacillus cereus]	Bacillus cereus	1396	8746	16604	99%	0	85.14	4968	WP_002090591.1
amino acid adenylation domain-containing protein [Bacillus thuringiensis]	Bacillus thuringiensis	1428	8744	16941	96%	0	96.36	4389	MED2604459.1
MULTISPECIES: non-ribosomal peptide synthetase [Bacillus cereus group]	Bacillus cereus group	86661	8742	16597	99%	0	85.14	4968	WP_088030767.1
non-ribosomal peptide synthase/polyketide synthase [Bacillus mycoides]	Bacillus mycoides	1405	8742	16595	99%	0	85.28	4968	WP_367631379.1
non-ribosomal peptide synthase/polyketide synthase [Bacillus sp. SRB_331]	Bacillus sp. SRB_331	1969379	8742	16607	99%	0	85.52	4946	WP_370445684.1
non-ribosomal peptide synthase/polyketide synthase [Bacillus toyonensis]	Bacillus toyonensis	155322	8741	16595	99%	0	85.7	4945	WP_371399308.1
hypothetical protein bmyco0001_50730 [Bacillus mycoides DSM 2048]	Bacillus mycoides DSM 2048	526997	8739	16598	99%	0	85.32	4946	EEL96509.1
non-ribosomal peptide synthase/polyketide synthase [Bacillus mycoides]	Bacillus mycoides	1405	8735	16607	99%	0	85.17	4970	WP_193653245.1
amino acid adenylation domain-containing protein [Bacillus thuringiensis]	Bacillus thuringiensis	1428	8735	16926	96%	0	96.19	4386	MED3357833.1
non-ribosomal peptide synthase/polyketide synthase [Bacillus mycoides]	Bacillus mycoides	1405	8734	16590	99%	0	85.07	4963	WP_377954542.1
non-ribosomal peptide synthase/polyketide synthase [Bacillus cereus group sp. MG9]	Bacillus cereus group sp. MG9	3040247	8734	16605	99%	0	85.49	4969	WP_353825963.1
non-ribosomal peptide synthase/polyketide synthase [Bacillus cereus]	Bacillus cereus	1396	8732	16635	99%	0	85.39	4970	WP_193648176.1
non-ribosomal peptide synthetase [Bacillus sp. (in: firmicutes)]	Bacillus sp. (in: firmicutes)	1409	8730	16903	96%	0	96.01	4389	HCX51511.1
non-ribosomal peptide synthase/polyketide synthase [Bacillus sp. FSL R9-9530]	Bacillus sp. FSL R9-9530	2921593	8730	16618	99%	0	85.16	4969	WP_341087713.1
hypothetical protein bcere0026_56890 [Bacillus mycoides]	Bacillus mycoides	1405	8729	16591	99%	0	85.24	4946	EEL67379.1
non-ribosomal peptide synthase/polyketide synthase [Bacillus mycoides]	Bacillus mycoides	1405	8728	16625	99%	0	85.12	4969	WP_326996911.1
non-ribosomal peptide synthetase [Bacillus mycoides]	Bacillus mycoides	1405	8727	16595	99%	0	84.78	4968	WP_088037848.1
non-ribosomal peptide synthetase [Bacillus cereus]	Bacillus cereus	1396	8723	16577	99%	0	84.86	4970	WP_098777008.1
non-ribosomal peptide synthase/polyketide synthase [Bacillus sp. TH25]	Bacillus sp. TH25	2796391	8723	16597	99%	0	85.24	4946	WP_374191859.1
non-ribosomal peptide synthase/polyketide synthase [Bacillus cereus]	Bacillus cereus	1396	8720	16590	99%	0	85.32	4968	MBJ8054126.1
non-ribosomal peptide synthase/polyketide synthase [Bacillus cereus]	Bacillus cereus	1396	8720	16608	99%	0	85.23	4970	WP_193658527.1
D-alanine--poly(phosphoribitol) ligase, subunit 1 [Bacillus mycoides]	Bacillus mycoides	1405	8719	16598	99%	0	85.23	4945	AIW87854.1
non-ribosomal peptide synthase/polyketide synthase [Bacillus mycoides]	Bacillus mycoides	1405	8718	16598	99%	0	85.25	4945	WP_372585450.1
non-ribosomal peptide synthetase [Bacillus thuringiensis]	Bacillus thuringiensis	1428	8718	16579	99%	0	84.98	4969	WP_264539801.1
non-ribosomal peptide synthetase, partial [Bacillus thuringiensis]	Bacillus thuringiensis	1428	8716	16889	96%	0	95.95	4395	WP_326317993.1
non-ribosomal peptide synthase/polyketide synthase [Bacillus sp. FSL R9-9410]	Bacillus sp. FSL R9-9410	2921590	8715	16612	99%	0	84.98	4969	WP_341308307.1
non-ribosomal peptide synthase/polyketide synthase [Bacillus sp. TH17]	Bacillus sp. TH17	2796383	8711	16590	99%	0	85.22	4946	WP_374101558.1
non-ribosomal peptide synthase/polyketide synthase [Bacillus clarus]	Bacillus clarus	2338372	8704	16286	99%	0	84.07	4957	WP_042984489.1
non-ribosomal peptide synthase/polyketide synthase [Bacillus sp. FDAARGOS_1420]	Bacillus sp. FDAARGOS_1420	2856338	8689	16550	99%	0	84.7	4969	WP_219303916.1
non-ribosomal peptide synthase/polyketide synthase [Bacillus cereus]	Bacillus cereus	1396	8676	16549	99%	0	85.26	4945	WP_374191602.1
non-ribosomal peptide synthetase, partial [Bacillus cereus]	Bacillus cereus	1396	8672	17084	99%	0	95.15	4396	WP_098980490.1
non-ribosomal peptide synthase/polyketide synthase [Priestia megaterium]	Priestia megaterium	1404	8631	16195	99%	0	83.32	4955	WP_279822864.1
amino acid adenylation domain-containing protein [Bacillus cereus]	Bacillus cereus	1396	8609	16787	96%	0	96.16	4322	MEB8659150.1
non-ribosomal peptide synthase/polyketide synthase [Peribacillus sp. NPDC096448]	Peribacillus sp. NPDC096448	3364395	8608	16179	99%	0	83.25	4954	WP_403056508.1
MULTISPECIES: non-ribosomal peptide synthetase [Peribacillus]	Peribacillus	2675229	8603	16174	99%	0	83.2	4954	WP_305160615.1
non-ribosomal peptide synthase/polyketide synthase [Peribacillus sp. NPDC096622]	Peribacillus sp. NPDC096622	3364396	8593	16152	99%	0	83.2	4954	WP_402835009.1
amino acid adenylation domain-containing protein [Bacillus cereus]	Bacillus cereus	1396	8588	16925	99%	0	95.35	4347	HDR8144798.1
amino acid adenylation domain-containing protein [Bacillus thuringiensis]	Bacillus thuringiensis	1428	8582	16757	96%	0	96.35	4306	MED2499437.1
MULTISPECIES: non-ribosomal peptide synthase/polyketide synthase [unclassified Peribacillus]	unclassified Peribacillus	2675266	8556	14925	99%	0	82.51	4956	WP_377385572.1
amino acid adenylation domain-containing protein [Bacillus thuringiensis]	Bacillus thuringiensis	1428	8543	16698	96%	0	95.58	4317	MED3301321.1
non-ribosomal peptide synthase/polyketide synthase [Peribacillus sp. YIM B13482]	Peribacillus sp. YIM B13482	3366298	8540	14903	99%	0	82.36	4956	WP_377404472.1
non-ribosomal peptide synthase/polyketide synthase [Peribacillus simplex]	Peribacillus simplex	1478	8518	14871	99%	0	82.3	4964	WP_125161495.1
non-ribosomal peptide synthase/polyketide synthase [Peribacillus sp. CSMR9]	Peribacillus sp. CSMR9	2981350	8510	14850	99%	0	82.3	4956	WP_317778004.1
non-ribosomal peptide synthase/polyketide synthase [Peribacillus simplex]	Peribacillus simplex	1478	8502	14849	99%	0	82.2	4956	WP_284470871.1
non-ribosomal peptide synthase domain TIGR01720/amino acid adenylation domain-containing protein [Bacillus sp. OK838]	Bacillus sp. OK838	1882762	8497	14826	99%	0	82.2	4956	SNT40837.1
non-ribosomal peptide synthase/polyketide synthase [Peribacillus simplex]	Peribacillus simplex	1478	8492	14823	99%	0	82.14	4956	WP_289320451.1
amino acid adenylation domain-containing protein [Bacillus thuringiensis]	Bacillus thuringiensis	1428	8491	16620	96%	0	96.2	4261	MED3313495.1
non-ribosomal peptide synthase/polyketide synthase [Peribacillus simplex]	Peribacillus simplex	1478	8488	14809	99%	0	82.1	4956	WP_318685019.1
non-ribosomal peptide synthase/polyketide synthase [Peribacillus sp. SIMBA_075]	Peribacillus sp. SIMBA_075	3085813	8484	14800	99%	0	82.14	4956	WP_410861590.1
non-ribosomal peptide synthetase [Peribacillus simplex]	Peribacillus simplex	1478	8464	14789	99%	0	81.9	4956	WP_061463047.1
non-ribosomal peptide synthase/polyketide synthase [Peribacillus simplex]	Peribacillus simplex	1478	8456	14770	99%	0	81.86	4956	WP_289337625.1
non-ribosomal peptide synthetase [Bacillus pseudomycoides]	Bacillus pseudomycoides	64104	8437	16416	99%	0	81.78	4961	WP_098928951.1
non-ribosomal peptide synthetase [Bacillus pseudomycoides]	Bacillus pseudomycoides	64104	8435	16392	99%	0	81.8	4961	WP_243526646.1
MULTISPECIES: non-ribosomal peptide synthetase [Bacillus]	Bacillus	1386	8432	16415	99%	0	81.88	4961	WP_265958718.1
non-ribosomal peptide synthetase [Bacillus gaemokensis]	Bacillus gaemokensis	574375	8431	15976	99%	0	81.32	4961	WP_063177333.1
non-ribosomal peptide synthetase [Bacillus toyonensis]	Bacillus toyonensis	155322	8419	16618	99%	0	96.2	4233	PHF50834.1
non-ribosomal peptide synthetase [Bacillus sp. AFS059628]	Bacillus sp. AFS059628	2033508	8410	16628	99%	0	95.91	4233	PFV81355.1
non-ribosomal peptide synthetase [Bacillus thuringiensis]	Bacillus thuringiensis	1428	8410	16905	100%	0	95.98	4233	PFP05376.1
non-ribosomal peptide synthetase [Bacillus thuringiensis]	Bacillus thuringiensis	1428	8409	16910	100%	0	95.98	4233	PFK96699.1
non-ribosomal peptide synthetase [Bacillus thuringiensis]	Bacillus thuringiensis	1428	8406	16902	100%	0	95.96	4233	PEV88130.1
non-ribosomal peptide synthetase [Bacillus thuringiensis]	Bacillus thuringiensis	1428	8403	16909	100%	0	95.89	4233	PGL34249.1
non-ribosomal peptide synthetase [Bacillus thuringiensis]	Bacillus thuringiensis	1428	8400	16906	100%	0	95.89	4233	PDY38374.1
non-ribosomal peptide synthetase [Bacillus thuringiensis]	Bacillus thuringiensis	1428	8399	16893	100%	0	95.89	4232	PEQ32052.1
non-ribosomal peptide synthetase [Bacillus thuringiensis]	Bacillus thuringiensis	1428	8397	16877	100%	0	95.87	4233	PEB45196.1
non-ribosomal peptide synthetase [Bacillus thuringiensis]	Bacillus thuringiensis	1428	8396	16889	100%	0	95.82	4233	PEE65253.1
non-ribosomal peptide synthetase [Bacillus thuringiensis]	Bacillus thuringiensis	1428	8390	16598	99%	0	95.7	4233	PEV20488.1
non-ribosomal peptide synthetase [Bacillus thuringiensis]	Bacillus thuringiensis	1428	8387	16896	100%	0	95.65	4233	PGP42701.1
non-ribosomal peptide synthetase [Bacillus thuringiensis]	Bacillus thuringiensis	1428	8385	16590	99%	0	95.68	4233	PEF09671.1
non-ribosomal peptide synthetase [Bacillus thuringiensis]	Bacillus thuringiensis	1428	8385	16582	99%	0	95.68	4233	PEA12887.1
non-ribosomal peptide synthetase [Bacillus thuringiensis]	Bacillus thuringiensis	1428	8385	16585	99%	0	95.65	4233	PFS68817.1
non-ribosomal peptide synthetase [Bacillus thuringiensis]	Bacillus thuringiensis	1428	8384	16870	100%	0	95.63	4233	PGH84610.1
non-ribosomal peptide synthetase [Bacillus cereus]	Bacillus cereus	1396	8383	16604	99%	0	95.89	4234	PFR23086.1
non-ribosomal peptide synthetase [Bacillus thuringiensis]	Bacillus thuringiensis	1428	8381	16589	99%	0	95.58	4233	PGK74032.1
non-ribosomal peptide synthetase [Bacillus thuringiensis]	Bacillus thuringiensis	1428	8381	16895	100%	0	95.63	4233	PEV42914.1
non-ribosomal peptide synthetase [Bacillus cereus]	Bacillus cereus	1396	8381	16873	100%	0	95.61	4233	PEL98774.1
non-ribosomal peptide synthetase [Bacillus thuringiensis]	Bacillus thuringiensis	1428	8380	16587	99%	0	95.56	4233	PER38322.1
non-ribosomal peptide synthetase [Bacillus cereus]	Bacillus cereus	1396	8380	16883	100%	0	95.56	4233	PEO00101.1
non-ribosomal peptide synthetase [Bacillus thuringiensis]	Bacillus thuringiensis	1428	8380	16587	99%	0	95.56	4233	PGR78545.1
non-ribosomal peptide synthetase [Bacillus thuringiensis]	Bacillus thuringiensis	1428	8380	16585	99%	0	95.56	4233	PFK59909.1
non-ribosomal peptide synthetase [Bacillus thuringiensis]	Bacillus thuringiensis	1428	8380	16889	100%	0	95.61	4233	PGH96087.1
non-ribosomal peptide synthetase [Bacillus thuringiensis]	Bacillus thuringiensis	1428	8379	16575	99%	0	95.61	4233	PER54006.1
non-ribosomal peptide synthetase [Bacillus thuringiensis]	Bacillus thuringiensis	1428	8379	16567	99%	0	95.44	4233	PDX94189.1
non-ribosomal peptide synthetase [Bacillus thuringiensis]	Bacillus thuringiensis	1428	8379	16587	99%	0	95.56	4233	PGQ54238.1
non-ribosomal peptide synthetase [Bacillus thuringiensis]	Bacillus thuringiensis	1428	8378	16585	99%	0	95.56	4233	PGL22993.1
non-ribosomal peptide synthetase [Bacillus thuringiensis]	Bacillus thuringiensis	1428	8378	16569	99%	0	95.58	4233	PFF24635.1
non-ribosomal peptide synthetase [Bacillus thuringiensis]	Bacillus thuringiensis	1428	8378	16889	100%	0	95.58	4233	PGH82573.1
non-ribosomal peptide synthetase [Bacillus thuringiensis]	Bacillus thuringiensis	1428	8377	16572	99%	0	95.58	4233	PFB92871.1
non-ribosomal peptide synthetase [Bacillus thuringiensis]	Bacillus thuringiensis	1428	8377	16568	99%	0	95.58	4233	PFR54206.1
non-ribosomal peptide synthetase [Bacillus thuringiensis]	Bacillus thuringiensis	1428	8377	16571	99%	0	95.58	4233	PGK65002.1
non-ribosomal peptide synthetase [Bacillus thuringiensis]	Bacillus thuringiensis	1428	8377	16583	99%	0	95.54	4233	PEW67428.1
non-ribosomal peptide synthetase [Bacillus thuringiensis]	Bacillus thuringiensis	1428	8376	16583	99%	0	95.61	4233	PEB72892.1
non-ribosomal peptide synthetase [Bacillus thuringiensis]	Bacillus thuringiensis	1428	8376	16878	100%	0	95.49	4233	PEE70623.1
non-ribosomal peptide synthetase [Bacillus sp. AFS051223]	Bacillus sp. AFS051223	2034280	8376	16561	99%	0	95.61	4233	PGZ99849.1
non-ribosomal peptide synthetase [Bacillus thuringiensis]	Bacillus thuringiensis	1428	8375	16886	100%	0	95.54	4233	PDY27665.1
non-ribosomal peptide synthetase [Bacillus sp. 71mf]	Bacillus sp. 71mf	1761757	8374	16390	99%	0	81.08	4968	WP_090917036.1
non-ribosomal peptide synthetase [Bacillus thuringiensis]	Bacillus thuringiensis	1428	8374	16570	99%	0	95.54	4233	PES34320.1
non-ribosomal peptide synthetase [Bacillus thuringiensis]	Bacillus thuringiensis	1428	8374	16882	100%	0	95.54	4233	PGT51811.1
non-ribosomal peptide synthetase [Bacillus thuringiensis]	Bacillus thuringiensis	1428	8374	16579	99%	0	95.56	4233	PGO57384.1
non-ribosomal peptide synthetase [Bacillus thuringiensis]	Bacillus thuringiensis	1428	8374	16573	99%	0	95.56	4233	PFB88532.1
non-ribosomal peptide synthetase [Bacillus thuringiensis]	Bacillus thuringiensis	1428	8374	16580	99%	0	95.51	4233	PGW70383.1
non-ribosomal peptide synthetase [Bacillus thuringiensis]	Bacillus thuringiensis	1428	8373	16566	99%	0	95.56	4233	PEV11988.1
non-ribosomal peptide synthetase [Bacillus thuringiensis]	Bacillus thuringiensis	1428	8373	16860	100%	0	95.54	4233	PFO23868.1
non-ribosomal peptide synthetase [Bacillus thuringiensis]	Bacillus thuringiensis	1428	8373	16578	99%	0	95.51	4233	PEW82235.1
non-ribosomal peptide synthetase [Bacillus thuringiensis]	Bacillus thuringiensis	1428	8372	16573	99%	0	95.56	4233	PFJ59420.1
non-ribosomal peptide synthetase [Bacillus thuringiensis]	Bacillus thuringiensis	1428	8372	16578	99%	0	95.54	4233	PEW27542.1
non-ribosomal peptide synthetase [Bacillus thuringiensis]	Bacillus thuringiensis	1428	8371	16570	99%	0	95.56	4233	PFE90217.1
non-ribosomal peptide synthetase [Bacillus thuringiensis]	Bacillus thuringiensis	1428	8370	16850	100%	0	95.54	4233	PGS66665.1
non-ribosomal peptide synthetase [Bacillus thuringiensis]	Bacillus thuringiensis	1428	8369	16571	99%	0	95.54	4233	PEF02151.1
non-ribosomal peptide synthetase [Bacillus thuringiensis]	Bacillus thuringiensis	1428	8369	16566	99%	0	95.51	4233	PFB78530.1
non-ribosomal peptide synthetase [Bacillus thuringiensis]	Bacillus thuringiensis	1428	8369	16565	99%	0	95.54	4233	PFV40765.1
non-ribosomal peptide synthetase [Bacillus thuringiensis]	Bacillus thuringiensis	1428	8369	16539	99%	0	95.32	4233	PFV89890.1
non-ribosomal peptide synthetase [Bacillus thuringiensis]	Bacillus thuringiensis	1428	8369	16570	99%	0	95.54	4233	PGM50753.1
non-ribosomal peptide synthetase [Bacillus thuringiensis]	Bacillus thuringiensis	1428	8368	16563	99%	0	95.49	4233	PGM16505.1
non-ribosomal peptide synthetase [Bacillus thuringiensis]	Bacillus thuringiensis	1428	8368	16578	99%	0	95.42	4233	PEC71984.1
non-ribosomal peptide synthetase [Bacillus cereus]	Bacillus cereus	1396	8366	16849	100%	0	95.6	4227	PFX75161.1
non-ribosomal peptide synthetase [Bacillus thuringiensis]	Bacillus thuringiensis	1428	8366	16565	99%	0	95.51	4233	PGX95000.1
non-ribosomal peptide synthetase [Bacillus thuringiensis]	Bacillus thuringiensis	1428	8366	16544	99%	0	95.51	4233	PGU16708.1
non-ribosomal peptide synthetase [Bacillus thuringiensis]	Bacillus thuringiensis	1428	8365	16563	99%	0	95.46	4233	PFN85268.1
non-ribosomal peptide synthetase [Bacillus thuringiensis]	Bacillus thuringiensis	1428	8365	16867	100%	0	95.37	4233	PGW55346.1
non-ribosomal peptide synthetase [Bacillus thuringiensis]	Bacillus thuringiensis	1428	8364	16548	99%	0	95.39	4233	PEZ31781.1
non-ribosomal peptide synthetase [Bacillus thuringiensis]	Bacillus thuringiensis	1428	8364	16539	99%	0	95.49	4233	PGP32476.1
non-ribosomal peptide synthetase [Bacillus thuringiensis]	Bacillus thuringiensis	1428	8364	16560	99%	0	95.46	4233	PFI27515.1
non-ribosomal peptide synthetase [Bacillus thuringiensis]	Bacillus thuringiensis	1428	8364	16545	99%	0	95.51	4233	PEA59582.1
non-ribosomal peptide synthetase [Bacillus cereus]	Bacillus cereus	1396	8363	16566	99%	0	95.46	4227	PGL12063.1
non-ribosomal peptide synthetase [Bacillus thuringiensis]	Bacillus thuringiensis	1428	8363	16545	99%	0	95.37	4233	PFF71396.1
non-ribosomal peptide synthetase [Bacillus sp. 103mf]	Bacillus sp. 103mf	1761751	8361	16355	99%	0	81	4968	WP_090948282.1
non-ribosomal peptide synthetase [Bacillus thuringiensis]	Bacillus thuringiensis	1428	8360	16559	99%	0	95.51	4233	PFA81927.1
non-ribosomal peptide synthetase [Bacillus thuringiensis]	Bacillus thuringiensis	1428	8360	16844	100%	0	95.39	4233	PFU00407.1
non-ribosomal peptide synthetase [Bacillus thuringiensis]	Bacillus thuringiensis	1428	8359	16541	99%	0	95.35	4233	PFR64217.1
non-ribosomal peptide synthetase [Bacillus thuringiensis]	Bacillus thuringiensis	1428	8358	16849	100%	0	95.39	4233	PFQ85177.1
non-ribosomal peptide synthetase [Bacillus thuringiensis]	Bacillus thuringiensis	1428	8356	16831	100%	0	95.51	4227	MBZ8121704.1
non-ribosomal peptide synthetase [Bacillus thuringiensis]	Bacillus thuringiensis	1428	8355	16846	100%	0	95.37	4233	PGR68774.1
non-ribosomal peptide synthetase [Bacillus thuringiensis]	Bacillus thuringiensis	1428	8355	16525	99%	0	95.3	4235	PEV51995.1
non-ribosomal peptide synthetase [Bacillus thuringiensis]	Bacillus thuringiensis	1428	8354	16842	100%	0	95.37	4233	PGK74064.1
non-ribosomal peptide synthetase [Bacillus thuringiensis]	Bacillus thuringiensis	1428	8349	16534	99%	0	95.3	4233	PEF28356.1
non-ribosomal peptide synthetase [Bacillus thuringiensis]	Bacillus thuringiensis	1428	8347	16532	99%	0	95.3	4233	PGQ32957.1
non-ribosomal peptide synthetase [Bacillus thuringiensis]	Bacillus thuringiensis	1428	8345	16527	99%	0	95.28	4233	PFF65021.1
non-ribosomal peptide synthetase [Bacillus thuringiensis]	Bacillus thuringiensis	1428	8344	16530	99%	0	95.25	4233	PGO44656.1
non-ribosomal peptide synthetase [Bacillus thuringiensis]	Bacillus thuringiensis	1428	8344	16823	100%	0	95.25	4233	PDZ01063.1
non-ribosomal peptide synthetase [Bacillus thuringiensis]	Bacillus thuringiensis	1428	8343	16838	100%	0	95.2	4233	PFJ08276.1
non-ribosomal peptide synthetase [Bacillus thuringiensis]	Bacillus thuringiensis	1428	8343	16841	100%	0	95.18	4233	PGK35703.1
non-ribosomal peptide synthetase [Bacillus thuringiensis]	Bacillus thuringiensis	1428	8342	16805	100%	0	95.24	4227	PEV48255.1
non-ribosomal peptide synthetase [Bacillus thuringiensis]	Bacillus thuringiensis	1428	8342	16839	100%	0	95.18	4233	PFF45280.1
non-ribosomal peptide synthetase [Bacillus thuringiensis]	Bacillus thuringiensis	1428	8341	16840	100%	0	95.16	4233	PEB87397.1
non-ribosomal peptide synthetase [Bacillus thuringiensis]	Bacillus thuringiensis	1428	8341	16819	100%	0	95.18	4233	PDZ93087.1
non-ribosomal peptide synthetase [Bacillus thuringiensis]	Bacillus thuringiensis	1428	8341	16806	100%	0	95.22	4227	PFW39006.1
non-ribosomal peptide synthetase [Bacillus thuringiensis]	Bacillus thuringiensis	1428	8340	16837	100%	0	95.16	4233	PEB10486.1
non-ribosomal peptide synthetase [Bacillus thuringiensis]	Bacillus thuringiensis	1428	8340	16826	100%	0	95.18	4233	PEC15063.1
non-ribosomal peptide synthetase [Bacillus cereus]	Bacillus cereus	1396	8340	16522	99%	0	95.32	4227	PGZ54799.1
non-ribosomal peptide synthetase [Bacillus thuringiensis]	Bacillus thuringiensis	1428	8339	16833	100%	0	95.16	4233	PEY83896.1
non-ribosomal peptide synthetase [Bacillus thuringiensis]	Bacillus thuringiensis	1428	8339	16840	100%	0	95.13	4233	PGS81537.1
non-ribosomal peptide synthetase [Bacillus cereus]	Bacillus cereus	1396	8339	16534	99%	0	95.09	4233	PEQ88347.1
non-ribosomal peptide synthetase [Bacillus thuringiensis]	Bacillus thuringiensis	1428	8339	16829	100%	0	95.16	4233	PFN51989.1
non-ribosomal peptide synthetase [Bacillus cereus]	Bacillus cereus	1396	8339	16533	99%	0	95.11	4233	PDZ55382.1
non-ribosomal peptide synthetase [Bacillus thuringiensis]	Bacillus thuringiensis	1428	8339	16835	100%	0	95.13	4233	PGT61376.1
non-ribosomal peptide synthetase [Bacillus toyonensis]	Bacillus toyonensis	155322	8338	16569	99%	0	95.02	4233	PDY88057.1
non-ribosomal peptide synthetase [Bacillus cereus]	Bacillus cereus	1396	8338	16819	100%	0	95.22	4227	PEA93629.1
non-ribosomal peptide synthetase [Bacillus thuringiensis]	Bacillus thuringiensis	1428	8338	16821	100%	0	95.16	4233	PEV15494.1
non-ribosomal peptide synthetase [Bacillus thuringiensis]	Bacillus thuringiensis	1428	8338	16803	100%	0	95.2	4233	PGL51785.1
non-ribosomal peptide synthetase [Bacillus cereus]	Bacillus cereus	1396	8338	16815	100%	0	95.22	4227	PFC50866.1
non-ribosomal peptide synthetase [Bacillus cereus]	Bacillus cereus	1396	8338	16533	99%	0	95.09	4233	PFI55932.1
non-ribosomal peptide synthetase [Bacillus cereus]	Bacillus cereus	1396	8337	16533	99%	0	95.09	4233	PFC86610.1
non-ribosomal peptide synthetase [Bacillus thuringiensis]	Bacillus thuringiensis	1428	8337	16821	100%	0	95.16	4233	PFC39565.1
non-ribosomal peptide synthetase [Bacillus cereus]	Bacillus cereus	1396	8337	16833	100%	0	95.13	4233	PEQ85438.1
non-ribosomal peptide synthetase [Bacillus thuringiensis]	Bacillus thuringiensis	1428	8337	16832	100%	0	95.13	4233	PFD37047.1
non-ribosomal peptide synthetase [Bacillus cereus]	Bacillus cereus	1396	8336	16811	100%	0	95.2	4227	PFK48395.1
non-ribosomal peptide synthetase [Bacillus thuringiensis]	Bacillus thuringiensis	1428	8336	16822	100%	0	95.13	4233	PGV72649.1
non-ribosomal peptide synthetase [Bacillus thuringiensis]	Bacillus thuringiensis	1428	8336	16825	100%	0	95.13	4233	PFW20934.1
non-ribosomal peptide synthetase [Bacillus thuringiensis]	Bacillus thuringiensis	1428	8335	16813	100%	0	95.11	4233	PFJ27662.1
non-ribosomal peptide synthetase [Bacillus thuringiensis]	Bacillus thuringiensis	1428	8335	16837	100%	0	95.13	4233	PFE66705.1
non-ribosomal peptide synthetase [Bacillus thuringiensis]	Bacillus thuringiensis	1428	8335	16829	100%	0	95.11	4233	PER45886.1
non-ribosomal peptide synthetase [Bacillus toyonensis]	Bacillus toyonensis	155322	8334	16571	99%	0	94.92	4233	PFZ32946.1
non-ribosomal peptide synthetase [Bacillus cereus]	Bacillus cereus	1396	8334	16801	100%	0	95.2	4227	PFS28667.1
non-ribosomal peptide synthetase [Bacillus thuringiensis]	Bacillus thuringiensis	1428	8333	16830	100%	0	95.09	4233	PEY64985.1
non-ribosomal peptide synthetase [Bacillus thuringiensis]	Bacillus thuringiensis	1428	8333	16815	100%	0	95.09	4233	PEQ45381.1
non-ribosomal peptide synthetase [Bacillus cereus]	Bacillus cereus	1396	8333	16799	100%	0	95.17	4227	PFL47535.1
non-ribosomal peptide synthetase [Bacillus cereus]	Bacillus cereus	1396	8333	16798	100%	0	95.17	4227	PFO07554.1
non-ribosomal peptide synthetase [Bacillus thuringiensis]	Bacillus thuringiensis	1428	8333	16808	100%	0	95.09	4233	PFS55881.1
non-ribosomal peptide synthetase [Bacillus thuringiensis]	Bacillus thuringiensis	1428	8332	16803	100%	0	95.06	4233	PFR38766.1
non-ribosomal peptide synthetase [Bacillus toyonensis]	Bacillus toyonensis	155322	8332	16564	99%	0	94.92	4233	PEL56249.1
non-ribosomal peptide synthetase [Bacillus cereus]	Bacillus cereus	1396	8332	16798	100%	0	95.17	4227	PGU49178.1
non-ribosomal peptide synthetase [Bacillus thuringiensis]	Bacillus thuringiensis	1428	8332	16800	100%	0	95.11	4233	PEA86911.1
non-ribosomal peptide synthetase [Bacillus toyonensis]	Bacillus toyonensis	155322	8331	16825	100%	0	95.02	4233	PGE09287.1
non-ribosomal peptide synthetase [Bacillus toyonensis]	Bacillus toyonensis	155322	8330	16558	99%	0	94.92	4233	PGE18554.1
non-ribosomal peptide synthetase [Bacillus toyonensis]	Bacillus toyonensis	155322	8330	16778	100%	0	95.2	4233	PEI45453.1
non-ribosomal peptide synthetase [Bacillus toyonensis]	Bacillus toyonensis	155322	8329	16817	100%	0	94.92	4233	PHD45046.1
non-ribosomal peptide synthetase [Bacillus toyonensis]	Bacillus toyonensis	155322	8328	16535	99%	0	94.92	4233	PGE63628.1
amino acid adenylation domain-containing protein [Bacillus cereus]	Bacillus cereus	1396	8327	16384	96%	0	96.03	4186	MEC2720004.1
non-ribosomal peptide synthetase [Bacillus toyonensis]	Bacillus toyonensis	155322	8324	16766	100%	0	95.2	4233	PDZ34056.1
non-ribosomal peptide synthetase [Bacillus toyonensis]	Bacillus toyonensis	155322	8323	16538	99%	0	94.85	4233	PEC07512.1
non-ribosomal peptide synthetase [Bacillus toyonensis]	Bacillus toyonensis	155322	8322	16808	100%	0	94.83	4233	PED91539.1
non-ribosomal peptide synthetase [Bacillus toyonensis]	Bacillus toyonensis	155322	8322	16540	99%	0	94.9	4233	PHB27377.1
non-ribosomal peptide synthetase [Bacillus toyonensis]	Bacillus toyonensis	155322	8322	16806	100%	0	94.9	4233	PGA08318.1
non-ribosomal peptide synthetase [Bacillus toyonensis]	Bacillus toyonensis	155322	8317	16809	100%	0	94.85	4233	PEG14483.1
non-ribosomal peptide synthetase [Bacillus toyonensis]	Bacillus toyonensis	155322	8316	16516	99%	0	94.85	4233	PEO61554.1
non-ribosomal peptide synthetase [Bacillus toyonensis]	Bacillus toyonensis	155322	8315	16792	100%	0	94.73	4233	PEO00741.1
non-ribosomal peptide synthetase [Bacillus toyonensis]	Bacillus toyonensis	155322	8314	16509	99%	0	94.87	4233	PEM22743.1
non-ribosomal peptide synthetase [Bacillus toyonensis]	Bacillus toyonensis	155322	8314	16534	99%	0	94.83	4233	PGE34663.1
non-ribosomal peptide synthetase [Bacillus toyonensis]	Bacillus toyonensis	155322	8313	16804	100%	0	94.78	4233	PGB40111.1
non-ribosomal peptide synthetase [Bacillus toyonensis]	Bacillus toyonensis	155322	8313	16799	100%	0	94.78	4233	PHG09274.1
non-ribosomal peptide synthetase [Bacillus toyonensis]	Bacillus toyonensis	155322	8313	16504	99%	0	94.85	4233	PGA42557.1
non-ribosomal peptide synthetase [Bacillus cereus]	Bacillus cereus	1396	8312	16484	99%	0	95.09	4232	PGU10436.1
non-ribosomal peptide synthetase [Bacillus anthracis]	Bacillus anthracis	1392	8306	16757	100%	0	94.73	4233	PFL68430.1
non-ribosomal peptide synthetase [Bacillus toyonensis]	Bacillus toyonensis	155322	8302	16785	100%	0	94.61	4233	PFZ72254.1
non-ribosomal peptide synthetase [Bacillus toyonensis]	Bacillus toyonensis	155322	8300	16781	100%	0	94.59	4233	PGD00226.1
non-ribosomal peptide synthetase [Bacillus cereus]	Bacillus cereus	1396	8278	16727	100%	0	94.78	4233	PFQ43708.1
amino acid adenylation domain-containing protein [Bacillus cereus]	Bacillus cereus	1396	8235	16216	96%	0	96.73	4123	MFO6629897.1
amino acid adenylation domain-containing protein [Bacillus cereus]	Bacillus cereus	1396	8212	16197	96%	0	96.03	4134	MEC3132903.1
amino acid adenylation domain-containing protein [Bacillus wiedmannii]	Bacillus wiedmannii	1890302	8167	16180	96%	0	95.25	4150	WP_412677921.1
amino acid adenylation domain-containing protein [Bacillus sp. 7_6_55CFAA_CT2]	Bacillus sp. 7_6_55CFAA_CT2	665957	8112	16040	96%	0	96.22	4083	EHL73425.1
non-ribosomal peptide synthetase, partial [Bacillus thuringiensis]	Bacillus thuringiensis	1428	8028	15902	96%	0	95.95	4048	WP_253265893.1
amino acid adenylation domain-containing protein, partial [Bacillus cereus]	Bacillus cereus	1396	7994	15851	96%	0	95.95	4027	WP_375367322.1
amino acid adenylation domain-containing protein [Bacillus thuringiensis]	Bacillus thuringiensis	1428	7985	15862	96%	0	96.28	4008	MED2496251.1
amino acid adenylation domain-containing protein [Bacillus thuringiensis]	Bacillus thuringiensis	1428	7938	16013	100%	0	95.07	4033	HEB2442456.1
amino acid adenylation domain-containing protein [Bacillus cereus VDM006]	Bacillus cereus VDM006	1085379	7933	15876	99%	0	77.36	4955	EOP73297.1
amino acid adenylation domain-containing protein [Bacillus cereus VDM021]	Bacillus cereus VDM021	1085386	7932	15876	99%	0	77.34	4955	EOQ08626.1
non-ribosomal peptide synthase/polyketide synthase [Bacillus sp. FSL K6-0042]	Bacillus sp. FSL K6-0042	2921407	7930	15870	99%	0	77.34	4955	WP_340862006.1
amino acid adenylation domain-containing protein [Bacillus cereus VD136]	Bacillus cereus VD136	1053234	7930	15868	99%	0	77.32	4955	EOP55209.1
non-ribosomal peptide synthase/polyketide synthase [Bacillus sp. FSL K6-6038]	Bacillus sp. FSL K6-6038	2954615	7928	15858	99%	0	77.56	4955	WP_341286114.1
non-ribosomal peptide synthase/polyketide synthase [Bacillus sp. FSL H8-0534]	Bacillus sp. FSL H8-0534	2921398	7923	15836	99%	0	77.52	4955	WP_340722672.1
non-ribosomal peptide synthetase [Bacillus pseudomycoides]	Bacillus pseudomycoides	64104	7922	15821	99%	0	77.48	4955	WP_042511219.1
amino acid adenylation domain-containing protein [Bacillus cereus]	Bacillus cereus	1396	7887	15698	96%	0	96.11	3960	MEB8646304.1
amino acid adenylation domain-containing protein, partial [Bacillus thuringiensis]	Bacillus thuringiensis	1428	7722	15533	99%	0	95.49	3900	WP_141108263.1
amino acid adenylation domain-containing protein [Bacillus cereus]	Bacillus cereus	1396	7715	15405	96%	0	96.13	3874	MEC2663853.1
non-ribosomal peptide synthetase [Bacillus thuringiensis serovar aizawai]	Bacillus thuringiensis serovar aizawai	1433	7670	15513	99%	0	95.48	3872	OTZ15452.1
hypothetical protein bthur0004_65120 [Bacillus thuringiensis serovar sotto str. T04001]	Bacillus thuringiensis serovar sotto str. T04001	527026	7654	15338	96%	0	96.1	3877	EEM37687.1
amino acid adenylation domain-containing protein, partial [Bacillus thuringiensis]	Bacillus thuringiensis	1428	7650	15417	99%	0	94.96	3890	WP_243743119.1
non-ribosomal peptide synthetase, partial [Bacillus thuringiensis]	Bacillus thuringiensis	1428	7630	16528	99%	0	95.74	3846	WP_242068208.1
non-ribosomal peptide synthetase, partial [Bacillus gaemokensis]	Bacillus gaemokensis	574375	7621	15791	96%	0	81.44	4471	WP_033677237.1
non-ribosomal peptide synthetase, partial [Bacillus cereus]	Bacillus cereus	1396	7581	16348	100%	0	95.42	3840	WP_048519058.1
thioester reductase, partial [Bacillus gaemokensis]	Bacillus gaemokensis	574375	7580	15751	96%	0	81.39	4448	KEK22519.1
non-ribosomal peptide synthase/polyketide synthase [Croceifilum oryzae]	Croceifilum oryzae	1553429	7575	15354	99%	0	73.36	4964	WP_307254431.1
non-ribosomal peptide synthetase, partial [Bacillus cereus]	Bacillus cereus	1396	7541	15111	96%	0	96.15	3790	WP_137073646.1
amino acid adenylation domain-containing protein [Bacillus thuringiensis]	Bacillus thuringiensis	1428	7506	15090	96%	0	95.9	3780	MED2634065.1
amino acid adenylation domain-containing protein [Bacillus thuringiensis]	Bacillus thuringiensis	1428	7409	14909	96%	0	96.14	3726	MED2246248.1
unnamed protein product [Bacillus thuringiensis DB27]	Bacillus thuringiensis DB27	1431339	7392	15028	99%	0	95.17	3748	CDN35948.1
amino acid adenylation domain-containing protein [Bacillus thuringiensis]	Bacillus thuringiensis	1428	7375	14840	96%	0	95.89	3720	MED3157044.1
non-ribosomal peptide synthetase [Bacillus toyonensis]	Bacillus toyonensis	155322	7344	16228	100%	0	84.08	4241	PEL51549.1
non-ribosomal peptide synthetase [Bacillus toyonensis]	Bacillus toyonensis	155322	7344	16222	100%	0	84.06	4241	PGB58023.1
non-ribosomal peptide synthetase [Bacillus toyonensis]	Bacillus toyonensis	155322	7343	16226	100%	0	84.06	4241	PEI86570.1
non-ribosomal peptide synthetase [Bacillus toyonensis]	Bacillus toyonensis	155322	7342	15955	99%	0	84.06	4241	PEM45295.1
non-ribosomal peptide synthetase [Bacillus toyonensis]	Bacillus toyonensis	155322	7341	16218	100%	0	84.06	4241	PEP83780.1
non-ribosomal peptide synthetase [Bacillus toyonensis]	Bacillus toyonensis	155322	7341	15941	99%	0	84.06	4241	PEK48390.1
Peptide synthetase [Bacillus cereus]	Bacillus cereus	1396	7326	14755	96%	0	96.17	3684	AVR32260.1
amino acid adenylation domain-containing protein [Bacillus wiedmannii]	Bacillus wiedmannii	1890302	7312	15841	99%	0	94.84	3720	HDR7916095.1
amino acid adenylation domain-containing protein [Bacillus cereus]	Bacillus cereus	1396	7250	14663	96%	0	96.29	3636	MEC2914428.1
amino acid adenylation domain-containing protein [Bacillus cereus]	Bacillus cereus	1396	7213	14608	96%	0	96.32	3613	MEC2492120.1
non-ribosomal peptide synthetase, partial [Bacillus thuringiensis]	Bacillus thuringiensis	1428	7173	14622	99%	0	95.66	3620	WP_199795905.1
amino acid adenylation domain-containing protein [Bacillus thuringiensis]	Bacillus thuringiensis	1428	7159	14516	95%	0	96.27	3593	MED3456899.1
amino acid adenylation domain-containing protein [Bacillus thuringiensis]	Bacillus thuringiensis	1428	7111	15899	96%	0	95.95	3581	MED3096142.1
non-ribosomal peptide synthetase, partial [Bacillus thuringiensis]	Bacillus thuringiensis	1428	7090	14425	94%	0	96.29	3558	WP_326271589.1
non-ribosomal peptide synthetase, partial [Bacillus thuringiensis]	Bacillus thuringiensis	1428	7074	14404	99%	0	95.6	3570	WP_157634322.1
hypothetical protein bthur0002_63010 [Bacillus thuringiensis Bt407]	Bacillus thuringiensis Bt407	527021	7034	14343	99%	0	95.58	3550	EEM24885.1
amino acid adenylation domain-containing protein [Bacillus cereus]	Bacillus cereus	1396	7029	14294	93%	0	97.28	3496	MFO6768608.1
amino acid adenylation domain-containing protein [Bacillus cereus]	Bacillus cereus	1396	7013	14311	94%	0	96.3	3514	MEC2506687.1
non-ribosomal peptide synthetase, partial [Bacillus thuringiensis]	Bacillus thuringiensis	1428	7006	14280	94%	0	96.33	3516	WP_326317130.1
amino acid adenylation domain-containing protein [Bacillus cereus]	Bacillus cereus	1396	6975	14511	95%	0	93.89	3582	MEB9786591.1
non-ribosomal peptide synthase/polyketide synthase [Priestia endophytica]	Priestia endophytica	135735	6930	19857	99%	0	85.47	4877	WP_111924659.1
amino acid adenylation domain-containing protein, partial [Bacillus thuringiensis]	Bacillus thuringiensis	1428	6895	14098	99%	0	94.84	3511	WP_103623504.1
non-ribosomal peptide synthetase, partial [Bacillus cereus]	Bacillus cereus	1396	6867	14035	99%	0	95.02	3495	WP_137070177.1
Peptide synthetase [Bacillus cereus ATCC 14579]	Bacillus cereus ATCC 14579	226900	6750	14272	100%	0	95.36	3424	AAP09419.1
amino acid adenylation domain-containing protein, partial [Bacillus cereus]	Bacillus cereus	1396	6667	14925	92%	0	97.26	3316	WP_410207222.1
amino acid adenylation domain-containing protein [Bacillus cereus]	Bacillus cereus	1396	6612	14875	92%	0	96.46	3304	MEB9812856.1
amino acid adenylation domain-containing protein [Bacillus cereus]	Bacillus cereus	1396	6431	13802	79%	0	96.66	3207	MEC2443745.1
amino acid adenylation domain-containing protein [Bacillus thuringiensis]	Bacillus thuringiensis	1428	6376	13751	78%	0	96.71	3189	MED2646231.1
amino acid adenylation domain-containing protein [Bacillus thuringiensis serovar tolworthi]	Bacillus thuringiensis serovar tolworthi	1442	6341	13724	78%	0	96.81	3166	BAR84319.1
amino acid adenylation domain-containing protein [Bacillus thuringiensis]	Bacillus thuringiensis	1428	6319	13683	78%	0	96.74	3156	MED2514359.1
amino acid adenylation domain-containing protein [Bacillus cereus]	Bacillus cereus	1396	6262	12997	99%	0	95.01	3185	HDR3901816.1
putative non-ribosomal peptide sythetase [Streptococcus pneumoniae]	Streptococcus pneumoniae	1313	6234	14999	97%	0	96.09	3161	COS10978.1
amino acid adenylation domain-containing protein [Bacillus cereus]	Bacillus cereus	1396	6143	14206	82%	0	93.39	3445	MEC2529209.1
non-ribosomal peptide synthetase [Bacillus cereus]	Bacillus cereus	1396	6129	14199	82%	0	92.6	3445	WP_136983057.1
amino acid adenylation domain-containing protein, partial [Bacillus cereus]	Bacillus cereus	1396	6127	13131	100%	0	95.08	3112	WP_242295222.1
non-ribosomal peptide synthetase [Bacillus cereus]	Bacillus cereus	1396	6125	14199	82%	0	92.51	3445	WP_136996689.1
amino acid adenylation domain-containing protein [Bacillus cereus]	Bacillus cereus	1396	6113	14204	82%	0	92.95	3445	MEC2625950.1
amino acid adenylation domain-containing protein [Bacillus cereus]	Bacillus cereus	1396	6111	13970	80%	0	93.17	3311	MEC3420879.1
amino acid adenylation domain-containing protein [Bacillus cereus]	Bacillus cereus	1396	6101	15631	77%	0	96.78	3042	MEC2260470.1
amino acid adenylation domain-containing protein [Bacillus thuringiensis]	Bacillus thuringiensis	1428	6076	15602	77%	0	96.48	3039	MED2280322.1
amino acid adenylation domain-containing protein, partial [Bacillus wiedmannii]	Bacillus wiedmannii	1890302	6075	12763	99%	0	94.51	3116	WP_416073712.1
amino acid adenylation domain-containing protein [Bacillus thuringiensis]	Bacillus thuringiensis	1428	6065	15574	77%	0	96.41	3038	MED3420305.1
amino acid adenylation domain-containing protein [Bacillus thuringiensis]	Bacillus thuringiensis	1428	6061	15565	77%	0	96.35	3038	MEC2376374.1
thioester reductase [Bacillus cereus]	Bacillus cereus	1396	5990	14233	97%	0	95.42	3034	PGP94335.1
non-ribosomal peptide synthetase, partial [Bacillus thuringiensis]	Bacillus thuringiensis	1428	5864	12216	99%	0	95.32	2967	WP_197270809.1
amino acid adenylation domain-containing protein [Bacillus cereus]	Bacillus cereus	1396	5838	14217	66%	0	96.7	2913	MEC2300151.1
amino acid adenylation domain-containing protein [Bacillus cereus]	Bacillus cereus	1396	5834	14235	66%	0	96.63	2911	MEC2450541.1
non-ribosomal peptide synthetase, partial [Bacillus thuringiensis]	Bacillus thuringiensis	1428	5816	14209	66%	0	96.62	2903	WP_124728860.1
amino acid adenylation domain-containing protein [Bacillus thuringiensis]	Bacillus thuringiensis	1428	5811	14216	66%	0	96.36	2913	MED3150924.1
non-ribosomal peptide synthetase, partial [Bacillus thuringiensis]	Bacillus thuringiensis	1428	5810	14219	66%	0	96.46	2908	WP_151920042.1
non-ribosomal peptide synthetase, partial [Bacillus thuringiensis]	Bacillus thuringiensis	1428	5805	14203	66%	0	96.79	2896	WP_141537036.1
amino acid adenylation domain-containing protein [Bacillus thuringiensis]	Bacillus thuringiensis	1428	5771	14170	66%	0	96.34	2896	MED3120736.1
non-ribosomal peptide synthetase, partial [Bacillus cereus]	Bacillus cereus	1396	5763	14176	66%	0	96.63	2880	WP_044797526.1
amino acid adenylation domain-containing protein, partial [Bacillus thuringiensis]	Bacillus thuringiensis	1428	5756	11995	99%	0	94.4	2949	WP_000519685.1
hypothetical protein bthur0014_65300 [Bacillus thuringiensis IBL 4222]	Bacillus thuringiensis IBL 4222	527020	5753	11989	99%	0	94.4	2947	EEM98902.1
non-ribosomal peptide synthetase, partial [Bacillus cereus]	Bacillus cereus	1396	5751	14167	66%	0	96.63	2880	WP_049131538.1
amino acid adenylation domain-containing protein [Bacillus thuringiensis]	Bacillus thuringiensis	1428	5748	14146	66%	0	96.46	2880	MED3330330.1
amino acid adenylation domain-containing protein [Bacillus cereus]	Bacillus cereus	1396	5745	14127	68%	0	96.32	2880	MEB9738786.1
non-ribosomal peptide synthetase, partial [Bacillus cereus]	Bacillus cereus	1396	5742	14141	66%	0	96.52	2875	WP_137075304.1
non-ribosomal peptide synthetase, partial [Bacillus thuringiensis]	Bacillus thuringiensis	1428	5741	14134	66%	0	96.49	2875	WP_326268485.1
amino acid adenylation domain-containing protein [Bacillus thuringiensis]	Bacillus thuringiensis	1428	5741	14134	66%	0	96.45	2876	MED2291805.1
non-ribosomal peptide synthetase, partial [Bacillus mycoides]	Bacillus mycoides	1405	5740	13225	78%	0	87.5	3188	WP_269481965.1
non-ribosomal peptide synthetase, partial [Bacillus thuringiensis]	Bacillus thuringiensis	1428	5737	14110	66%	0	96.48	2869	WP_238702764.1
non-ribosomal peptide synthetase, partial [Bacillus cereus]	Bacillus cereus	1396	5726	14106	66%	0	96.65	2862	WP_277715970.1
non-ribosomal peptide synthetase, partial [Bacillus sp. EE-W1]	Bacillus sp. EE-W1	2662453	5712	14133	68%	0	96.31	2869	WP_242015991.1
non-ribosomal peptide synthetase, partial [Bacillus bingmayongensis]	Bacillus bingmayongensis	1150157	5709	15035	76%	0	93.2	2954	WP_221781968.1
amino acid adenylation domain-containing protein, partial [Bacillus thuringiensis]	Bacillus thuringiensis	1428	5687	11828	99%	0	95.01	2886	WP_400135445.1
amino acid adenylation domain-containing protein, partial [Bacillus cereus]	Bacillus cereus	1396	5667	11789	99%	0	94.79	2897	WP_137025944.1
non-ribosomal peptide synthetase, partial [Bacillus cereus]	Bacillus cereus	1396	5620	14020	66%	0	96.68	2804	WP_137072520.1
non-ribosomal peptide synthetase, partial [Bacillus sp. HMSC036E02]	Bacillus sp. HMSC036E02	1715069	5611	13992	66%	0	96.79	2803	WP_083325441.1
amino acid adenylation domain-containing protein [Bacillus cereus]	Bacillus cereus	1396	5609	13994	66%	0	96.37	2807	MEC2477636.1
non-ribosomal peptide synthetase, partial [Bacillus mycoides]	Bacillus mycoides	1405	5536	15179	77%	0	86.89	3093	WP_326998491.1
non-ribosomal peptide synthetase, partial [Bacillus wiedmannii]	Bacillus wiedmannii	1890302	5491	15528	66%	0	96.09	2762	WP_137015244.1
non-ribosomal peptide synthetase, partial [Bacillus thuringiensis]	Bacillus thuringiensis	1428	5462	11175	98%	0	94.55	2788	RNG38069.1
non-ribosomal peptide synthetase, partial [Bacillus thuringiensis]	Bacillus thuringiensis	1428	5448	13805	66%	0	96.62	2720	WP_241745744.1
non-ribosomal peptide synthetase, partial [Bacillus bingmayongensis]	Bacillus bingmayongensis	1150157	5447	13870	68%	0	93.73	2806	WP_017150410.1
amino acid adenylation domain-containing protein [Bacillus cereus]	Bacillus cereus	1396	5409	13690	66%	0	97.79	2674	HGP0383353.1
amino acid adenylation domain-containing protein [Bacillus cereus]	Bacillus cereus	1396	5408	13687	66%	0	97.79	2673	HGO9433903.1
non-ribosomal peptide synthetase, partial [Bacillus thuringiensis]	Bacillus thuringiensis	1428	5401	13696	66%	0	97.07	2691	WP_044155738.1
amino acid adenylation domain-containing protein [Bacillus cereus]	Bacillus cereus	1396	5361	13670	66%	0	96.67	2674	HDR8161798.1
non-ribosomal peptide synthetase, partial [Bacillus mycoides]	Bacillus mycoides	1405	5260	13646	66%	0	92.52	2742	WP_231348741.1
amino acid adenylation domain-containing protein [Bacillus thuringiensis]	Bacillus thuringiensis	1428	5252	10535	94%	0	94.56	2689	MEE2015867.1
amino acid adenylation domain-containing protein [Bacillus thuringiensis]	Bacillus thuringiensis	1428	5237	13450	66%	0	96.68	2618	MED3369601.1
non-ribosomal peptide synthetase, partial [Bacillus thuringiensis]	Bacillus thuringiensis	1428	5222	13033	96%	0	95.61	2642	WP_103577568.1
non-ribosomal peptide synthetase, partial [Priestia endophytica]	Priestia endophytica	135735	5138	12335	67%	0	88.46	2783	WP_151587114.1
non-ribosomal peptide synthetase, partial [Bacillus cereus]	Bacillus cereus	1396	5016	13260	67%	0	92.36	2617	PFJ06741.1
non-ribosomal peptide synthetase, partial [Bacillus cereus]	Bacillus cereus	1396	4961	12977	66%	0	97.08	2464	WP_235440379.1
non-ribosomal peptide synthetase, partial [Bacillus cereus]	Bacillus cereus	1396	4958	12939	66%	0	97.16	2463	WP_136986319.1
non-ribosomal peptide synthetase, partial [Bacillus sp. AFS023182]	Bacillus sp. AFS023182	2033492	4893	13500	66%	0	84.98	2749	WP_141528014.1
amino acid adenylation domain-containing protein, partial [Priestia endophytica]	Priestia endophytica	135735	4875	13860	67%	0	88.62	2639	WP_142674272.1
non-ribosomal peptide synthetase, partial [Bacillus cereus group sp. BfR-BA-01380]	Bacillus cereus group sp. BfR-BA-01380	2920324	4867	15390	67%	0	84.34	2797	WP_242225187.1
non-ribosomal peptide synthetase, partial [Bacillus clarus]	Bacillus clarus	2338372	4827	13261	66%	0	85.84	2683	WP_117287962.1
non-ribosomal peptide synthetase, partial [Priestia endophytica]	Priestia endophytica	135735	4793	13033	66%	0	88.23	2599	WP_328164755.1
amino acid adenylation domain-containing protein, partial [Priestia sp. YIM B13448]	Priestia sp. YIM B13448	3366308	4626	13019	66%	0	84.88	2605	WP_377582328.1
amino acid adenylation domain-containing protein [Bacillus thuringiensis]	Bacillus thuringiensis	1428	4581	7808	58%	0	94.21	2347	MED3369602.1
amino acid adenylation domain-containing protein [Bacillus thuringiensis]	Bacillus thuringiensis	1428	4564	12275	66%	0	96.58	2283	MEE2015481.1
amino acid adenylation domain-containing protein [Bacillus cereus]	Bacillus cereus	1396	4484	11359	87%	0	94.8	2288	MFO6634666.1
putative non-ribosomal peptide sythetase [Streptococcus pneumoniae]	Streptococcus pneumoniae	1313	4464	7616	57%	0	94.23	2286	COR59393.1
MULTISPECIES: non-ribosomal peptide synthetase [Bacillus cereus group]	Bacillus cereus group	86661	4455	11365	74%	0	100	2156	WP_000503045.1
amino acid adenylation domain-containing protein [Bacillus cereus]	Bacillus cereus	1396	4454	11360	74%	0	99.95	2156	MCU5695129.1
non-ribosomal peptide synthetase, partial [Bacillus thuringiensis]	Bacillus thuringiensis	1428	4418	12037	66%	0	98.07	2182	WP_197228749.1
non-ribosomal peptide synthetase [Bacillus tropicus]	Bacillus tropicus	2026188	4415	11289	74%	0	99.03	2156	WP_139889139.1
non-ribosomal peptide synthetase [Bacillus tropicus]	Bacillus tropicus	2026188	4413	11283	74%	0	98.98	2156	WP_248139994.1
amino acid adenylation domain-containing protein [Bacillus thuringiensis]	Bacillus thuringiensis	1428	4412	12024	66%	0	96.69	2204	MED2438856.1
non-ribosomal peptide synthetase [Bacillus cereus group sp. TH177-1LC]	Bacillus cereus group sp. TH177-1LC	3018055	4410	11296	74%	0	98.79	2156	WP_270700914.1
non-ribosomal peptide synthetase [Bacillus tropicus]	Bacillus tropicus	2026188	4407	11272	74%	0	98.79	2156	WP_326294520.1
amino acid adenylation domain-containing protein [Bacillus cereus]	Bacillus cereus	1396	4406	7515	57%	0	93.95	2264	HGP0384247.1
amino acid adenylation domain-containing protein [Bacillus tropicus]	Bacillus tropicus	2026188	4401	11280	74%	0	98.75	2156	WP_337680254.1
non-ribosomal peptide synthetase [Bacillus tropicus]	Bacillus tropicus	2026188	4397	11262	74%	0	98.61	2156	WP_262719341.1
non-ribosomal peptide synthetase [Bacillus tropicus]	Bacillus tropicus	2026188	4394	11248	74%	0	98.38	2156	WP_042514273.1
non-ribosomal peptide synthetase [Bacillus tropicus]	Bacillus tropicus	2026188	4393	11268	74%	0	98.42	2156	WP_163247816.1
non-ribosomal peptide synthetase [Bacillus sp. BD59S]	Bacillus sp. BD59S	2499213	4392	11272	74%	0	98.28	2156	WP_143881734.1
non-ribosomal peptide synthetase [Bacillus pacificus]	Bacillus pacificus	2026187	4392	11263	74%	0	98.24	2156	WP_173601493.1
non-ribosomal peptide synthetase [Bacillus pacificus]	Bacillus pacificus	2026187	4388	11267	74%	0	98.19	2156	MED1303475.1
non-ribosomal peptide synthetase [Bacillus pacificus]	Bacillus pacificus	2026187	4386	11212	74%	0	98.1	2158	WP_308900193.1
amino acid adenylation domain-containing protein [Bacillus cereus]	Bacillus cereus	1396	4385	11275	74%	0	98.28	2156	ENQ3112648.1
amino acid adenylation domain-containing protein [Bacillus cereus]	Bacillus cereus	1396	4385	7492	57%	0	93.96	2251	HDR8162489.1
non-ribosomal peptide synthetase [Bacillus sp. BF9-10]	Bacillus sp. BF9-10	2217822	4379	11248	74%	0	98.24	2156	WP_147776778.1
amino acid adenylation domain-containing protein [Bacillus cereus]	Bacillus cereus	1396	4375	7467	57%	0	94.08	2245	HGO9434611.1
non-ribosomal peptide synthetase [Bacillus wiedmannii]	Bacillus wiedmannii	1890302	4372	11223	74%	0	97.87	2156	WP_197229474.1
non-ribosomal peptide synthetase [Bacillus sp. SRB1LM]	Bacillus sp. SRB1LM	2608688	4371	10565	74%	0	97.82	2156	WP_196472238.1
non-ribosomal peptide synthetase [Bacillus cereus]	Bacillus cereus	1396	4370	11246	74%	0	97.91	2156	WP_098535467.1
non-ribosomal peptide synthetase [Bacillus wiedmannii]	Bacillus wiedmannii	1890302	4369	11220	74%	0	97.82	2156	WP_088060456.1
non-ribosomal peptide synthetase [Bacillus cereus]	Bacillus cereus	1396	4368	11250	74%	0	97.87	2156	WP_098951307.1
non-ribosomal peptide synthetase [Bacillus cereus]	Bacillus cereus	1396	4366	11231	74%	0	97.82	2156	WP_098198301.1
MULTISPECIES: amino acid adenylation domain-containing protein [unclassified Bacillus (in: firmicutes)]	unclassified Bacillus (in: firmicutes)	185979	4366	11240	74%	0	97.73	2156	WP_336376702.1
non-ribosomal peptide synthetase [Bacillus cereus]	Bacillus cereus	1396	4365	11225	74%	0	97.77	2156	WP_097948996.1
non-ribosomal peptide synthetase [Bacillus cereus]	Bacillus cereus	1396	4365	11230	74%	0	97.82	2156	WP_098796615.1
non-ribosomal peptide synthetase [Bacillus cereus]	Bacillus cereus	1396	4364	11219	74%	0	97.73	2156	WP_098559124.1
non-ribosomal peptide synthetase [Bacillus cereus group sp. BfR-BA-01403]	Bacillus cereus group sp. BfR-BA-01403	2920336	4362	11235	74%	0	97.59	2156	WP_242256058.1
non-ribosomal peptide synthetase [Bacillus cereus]	Bacillus cereus	1396	4362	11223	74%	0	97.82	2156	WP_098296707.1
non-ribosomal peptide synthetase [Bacillus cereus]	Bacillus cereus	1396	4362	11234	74%	0	97.54	2156	WP_309260448.1
MULTISPECIES: non-ribosomal peptide synthetase [Bacillus]	Bacillus	1386	4361	11231	74%	0	97.54	2156	WP_097841332.1
non-ribosomal peptide synthetase [Bacillus thuringiensis]	Bacillus thuringiensis	1428	4360	11229	74%	0	97.59	2156	WP_252209360.1
non-ribosomal peptide synthetase [Bacillus cereus]	Bacillus cereus	1396	4358	11213	74%	0	97.5	2156	WP_197324133.1
non-ribosomal peptide synthetase [Bacillus thuringiensis]	Bacillus thuringiensis	1428	4356	11211	74%	0	97.45	2156	WP_086385273.1
non-ribosomal peptide synthetase [Bacillus toyonensis]	Bacillus toyonensis	155322	4356	11283	74%	0	97.45	2157	WP_098807476.1
amino acid adenylation domain-containing protein [Bacillus thuringiensis]	Bacillus thuringiensis	1428	4356	11210	74%	0	97.4	2156	MRC97926.1
amino acid adenylation domain-containing protein, partial [Bacillus cereus group sp. BfR-BA-01315]	Bacillus cereus group sp. BfR-BA-01315	2920292	4356	12461	100%	0	71.18	2987	WP_242227394.1
non-ribosomal peptide synthetase [Bacillus cereus]	Bacillus cereus	1396	4355	11191	74%	0	97.4	2156	WP_157418749.1
amino acid adenylation domain-containing protein [Bacillus toyonensis]	Bacillus toyonensis	155322	4355	11284	74%	0	97.45	2157	WP_335403259.1
amino acid adenylation domain-containing protein [Bacillus cereus]	Bacillus cereus	1396	4354	11203	74%	0	97.45	2156	WP_368970329.1
amino acid adenylation domain-containing protein [Bacillus thuringiensis]	Bacillus thuringiensis	1428	4354	11218	74%	0	97.26	2156	WP_332279671.1
non-ribosomal peptide synthetase [Bacillus toyonensis]	Bacillus toyonensis	155322	4354	11275	74%	0	97.36	2157	WP_215589712.1
non-ribosomal peptide synthetase [Bacillus toyonensis]	Bacillus toyonensis	155322	4353	11270	74%	0	97.45	2157	WP_098070765.1
non-ribosomal peptide synthetase [Bacillus toyonensis]	Bacillus toyonensis	155322	4353	11268	74%	0	97.4	2157	WP_098257334.1
non-ribosomal peptide synthetase [Bacillus toyonensis]	Bacillus toyonensis	155322	4353	11279	74%	0	97.4	2157	WP_262718663.1
non-ribosomal peptide synthetase [Bacillus sp. 1813sda1]	Bacillus sp. 1813sda1	2953807	4352	11219	74%	0	97.36	2156	WP_253621742.1
non-ribosomal peptide synthetase [Bacillus toyonensis]	Bacillus toyonensis	155322	4352	11276	74%	0	97.36	2157	WP_098134053.1
non-ribosomal peptide synthetase [Bacillus tropicus]	Bacillus tropicus	2026188	4351	11212	74%	0	97.36	2156	WP_275175830.1
amino acid adenylation domain-containing protein [Bacillus sp. GX]	Bacillus sp. GX	3382157	4351	11186	74%	0	97.26	2156	WP_408613275.1
amino acid adenylation domain-containing protein [Bacillus tropicus]	Bacillus tropicus	2026188	4351	11221	74%	0	97.45	2156	HFJ9319518.1
non-ribosomal peptide synthetase [Bacillus toyonensis]	Bacillus toyonensis	155322	4351	11276	74%	0	97.36	2157	WP_098169497.1
non-ribosomal peptide synthetase [Bacillus sp. AFS051223]	Bacillus sp. AFS051223	2034280	4351	11216	74%	0	97.36	2156	WP_098358212.1
non-ribosomal peptide synthetase [Bacillus toyonensis]	Bacillus toyonensis	155322	4350	11259	74%	0	97.4	2157	WP_098087827.1
non-ribosomal peptide synthetase [Bacillus cereus]	Bacillus cereus	1396	4350	11194	74%	0	97.36	2156	WP_290102476.1
amino acid adenylation domain-containing protein, partial [Bacillus thuringiensis]	Bacillus thuringiensis	1428	4350	7422	56%	0	94.54	2217	WP_241745746.1
non-ribosomal peptide synthetase [Bacillus cereus]	Bacillus cereus	1396	4350	11194	74%	0	97.31	2156	WP_166695262.1
non-ribosomal peptide synthetase [Bacillus tropicus]	Bacillus tropicus	2026188	4349	11220	74%	0	97.31	2156	WP_098913425.1
amino acid adenylation domain-containing protein [Bacillus thuringiensis]	Bacillus thuringiensis	1428	4348	11198	74%	0	97.17	2156	WP_332298413.1
amino acid adenylation domain-containing protein [Bacillus albus]	Bacillus albus	2026189	4348	11178	74%	0	97.17	2156	WP_336564267.1
MULTISPECIES: non-ribosomal peptide synthetase [Bacillus]	Bacillus	1386	4347	11168	74%	0	97.22	2156	WP_247999056.1
non-ribosomal peptide synthetase [Bacillus cereus]	Bacillus cereus	1396	4347	11199	74%	0	97.12	2156	WP_171856755.1
non-ribosomal peptide synthetase [Bacillus thuringiensis]	Bacillus thuringiensis	1428	4346	11203	74%	0	97.17	2156	WP_000503053.1
non-ribosomal peptide synthetase [Bacillus sp. GeD10]	Bacillus sp. GeD10	1301086	4346	11196	74%	0	97.36	2156	WP_006918051.1
non-ribosomal peptide synthetase [Bacillus cereus group sp. Bc253]	Bacillus cereus group sp. Bc253	3018103	4346	11204	74%	0	97.12	2156	WP_270728021.1
non-ribosomal peptide synthetase [Bacillus cereus]	Bacillus cereus	1396	4346	11184	74%	0	97.12	2156	WP_283730964.1
non-ribosomal peptide synthetase [Bacillus cereus group sp. BfR-BA-01446]	Bacillus cereus group sp. BfR-BA-01446	2920350	4346	11206	74%	0	97.12	2156	WP_242277432.1
non-ribosomal peptide synthetase [Bacillus cereus]	Bacillus cereus	1396	4346	11191	74%	0	97.31	2156	WP_284996248.1
amino acid adenylation domain-containing protein [Bacillus cereus]	Bacillus cereus	1396	4346	11172	74%	0	97.31	2158	MDA2384232.1
amino acid adenylation domain-containing protein [Bacillus cereus]	Bacillus cereus	1396	4346	11191	74%	0	97.36	2156	MFI2797458.1
non-ribosomal peptide synthetase [Bacillus thuringiensis]	Bacillus thuringiensis	1428	4346	11194	74%	0	97.36	2156	WP_086412419.1
non-ribosomal peptide synthetase [Bacillus thuringiensis]	Bacillus thuringiensis	1428	4345	11190	74%	0	97.31	2156	WP_086388451.1
non-ribosomal peptide synthetase [Bacillus cereus]	Bacillus cereus	1396	4345	11203	74%	0	97.08	2156	WP_264459967.1
non-ribosomal peptide synthetase [Bacillus albus]	Bacillus albus	2026189	4344	11154	74%	0	97.12	2156	WP_272512711.1
amino acid adenylation domain-containing protein [Bacillus cereus]	Bacillus cereus	1396	4344	11181	74%	0	97.31	2156	WP_400855259.1
MULTISPECIES: non-ribosomal peptide synthetase [Bacillus]	Bacillus	1386	4344	11154	74%	0	97.17	2156	WP_157410526.1
non-ribosomal peptide synthetase [Bacillus cereus]	Bacillus cereus	1396	4344	11182	74%	0	97.26	2156	WP_016122525.1
amino acid adenylation domain-containing protein [Bacillus cereus]	Bacillus cereus	1396	4344	11196	74%	0	97.08	2156	MCU5555568.1
non-ribosomal peptide synthetase [Bacillus cereus]	Bacillus cereus	1396	4343	11210	74%	0	97.12	2156	WP_135277600.1
MULTISPECIES: non-ribosomal peptide synthetase [Bacillus]	Bacillus	1386	4343	11205	74%	0	97.31	2156	WP_033696293.1
MULTISPECIES: amino acid adenylation domain-containing protein [Bacillus]	Bacillus	1386	4342	11186	74%	0	97.08	2156	WP_336590178.1
amino acid adenylation domain-containing protein [Bacillus albus]	Bacillus albus	2026189	4342	11189	74%	0	97.08	2156	WP_375368480.1
MULTISPECIES: amino acid adenylation domain-containing protein [Bacillus]	Bacillus	1386	4341	11146	74%	0	97.27	2158	WP_366981584.1
amino acid adenylation domain-containing protein [Bacillus cereus]	Bacillus cereus	1396	4341	10515	74%	0	97.31	2156	MEB9415888.1
amino acid adenylation domain-containing protein [Bacillus cereus]	Bacillus cereus	1396	4341	11204	74%	0	97.22	2156	MDA2176014.1
amino acid adenylation domain-containing protein [Bacillus cereus]	Bacillus cereus	1396	4341	11208	74%	0	97.26	2156	MEC3250281.1
non-ribosomal peptide synthetase [Bacillus cereus]	Bacillus cereus	1396	4340	11200	74%	0	97.22	2156	WP_088362884.1
non-ribosomal peptide synthetase [Bacillus cereus]	Bacillus cereus	1396	4340	11203	74%	0	97.26	2156	WP_139849954.1
MULTISPECIES: non-ribosomal peptide synthetase [Bacillus]	Bacillus	1386	4340	11199	74%	0	97.26	2156	WP_000503051.1
non-ribosomal peptide synthetase [Bacillus albus]	Bacillus albus	2026189	4340	11188	74%	0	97.08	2156	WP_071758040.1
non-ribosomal peptide synthetase [Bacillus thuringiensis]	Bacillus thuringiensis	1428	4340	11196	74%	0	97.26	2156	WP_134207933.1
non-ribosomal peptide synthetase [Bacillus cereus group sp. BfR-BA-01312]	Bacillus cereus group sp. BfR-BA-01312	2920289	4340	11193	74%	0	97.26	2156	WP_242320872.1
amino acid adenylation domain-containing protein [Bacillus albus]	Bacillus albus	2026189	4340	11188	74%	0	97.08	2156	HFK1549234.1
non-ribosomal peptide synthetase [Bacillus anthracis]	Bacillus anthracis	1392	4339	11198	74%	0	97.03	2156	WP_326042260.1
non-ribosomal peptide synthetase [Bacillus cereus]	Bacillus cereus	1396	4339	11197	74%	0	97.22	2156	WP_234574448.1
non-ribosomal peptide synthetase [Bacillus cereus]	Bacillus cereus	1396	4339	11168	74%	0	96.89	2156	WP_000503050.1
amino acid adenylation domain-containing protein [Bacillus cereus]	Bacillus cereus	1396	4339	11200	74%	0	97.12	2156	HDR4374292.1
non-ribosomal peptide synthetase [Bacillus cereus]	Bacillus cereus	1396	4338	11200	74%	0	97.22	2156	WP_255913700.1
non-ribosomal peptide synthetase [Bacillus cereus]	Bacillus cereus	1396	4338	11193	74%	0	97.08	2156	MEB8572401.1
non-ribosomal peptide synthetase [Bacillus cereus]	Bacillus cereus	1396	4338	11196	74%	0	97.26	2156	WP_098212444.1
non-ribosomal peptide synthetase [Bacillus albus]	Bacillus albus	2026189	4338	11187	74%	0	97.03	2156	WP_195756550.1
non-ribosomal peptide synthetase [Bacillus cereus]	Bacillus cereus	1396	4338	11181	74%	0	97.03	2156	WP_113303322.1
non-ribosomal peptide synthetase [Bacillus thuringiensis]	Bacillus thuringiensis	1428	4338	11191	74%	0	97.22	2156	WP_102956686.1
non-ribosomal peptide synthetase [Bacillus sp. MB366]	Bacillus sp. MB366	1663555	4337	11192	74%	0	97.22	2156	WP_075677027.1
amino acid adenylation domain-containing protein [Bacillus cereus]	Bacillus cereus	1396	4337	11203	74%	0	97.17	2156	HDR8449697.1
non-ribosomal peptide synthetase [Bacillus cereus]	Bacillus cereus	1396	4337	11208	74%	0	97.17	2156	WP_063245747.1
amino acid adenylation domain-containing protein [Bacillus cereus]	Bacillus cereus	1396	4337	11203	74%	0	97.12	2156	WP_349561203.1
non-ribosomal peptide synthetase [Bacillus cereus]	Bacillus cereus	1396	4337	11192	74%	0	97.17	2156	WP_048656305.1
amino acid adenylation domain-containing protein [Bacillus cereus]	Bacillus cereus	1396	4337	11202	74%	0	97.12	2156	MEC3194051.1
amino acid adenylation domain-containing protein [Bacillus cereus]	Bacillus cereus	1396	4337	11190	74%	0	97.17	2156	MDA2187102.1
MULTISPECIES: non-ribosomal peptide synthetase [Bacillus]	Bacillus	1386	4336	11184	74%	0	97.17	2156	WP_049107774.1
MULTISPECIES: non-ribosomal peptide synthetase [unclassified Bacillus cereus group]	unclassified Bacillus cereus group	2750818	4336	11184	74%	0	97.08	2156	WP_149149588.1
non-ribosomal peptide synthetase [Bacillus sp. TE8-1]	Bacillus sp. TE8-1	2217829	4336	11200	74%	0	97.08	2156	WP_149215781.1
non-ribosomal peptide synthetase [Bacillus cereus]	Bacillus cereus	1396	4336	11193	74%	0	97.17	2156	WP_163093442.1
amino acid adenylation domain-containing protein [Bacillus sp. SH8-8]	Bacillus sp. SH8-8	2217830	4336	11175	74%	0	97.17	2156	WP_368936732.1
amino acid adenylation domain-containing protein [Bacillus sp. FSL R5-0677]	Bacillus sp. FSL R5-0677	2921581	4336	11188	74%	0	97.03	2156	WP_341014256.1
non-ribosomal peptide synthetase [Bacillus cereus]	Bacillus cereus	1396	4336	11196	74%	0	97.12	2156	WP_098214193.1
non-ribosomal peptide synthetase [Bacillus cereus]	Bacillus cereus	1396	4336	11193	74%	0	97.12	2156	WP_322368453.1
non-ribosomal peptide synthetase [Bacillus thuringiensis]	Bacillus thuringiensis	1428	4336	11190	74%	0	97.22	2156	WP_152305380.1
amino acid adenylation domain-containing protein [Bacillus cereus]	Bacillus cereus	1396	4336	11174	74%	0	97.12	2156	HDR4907593.1
non-ribosomal peptide synthetase [Bacillus sp. B1-WWTP-T-0.5-Post-4]	Bacillus sp. B1-WWTP-T-0.5-Post-4	2653219	4335	11202	74%	0	97.17	2156	WP_152122493.1
non-ribosomal peptide synthetase [Bacillus cereus]	Bacillus cereus	1396	4335	11225	74%	0	96.99	2156	WP_088350894.1
MULTISPECIES: non-ribosomal peptide synthetase [unclassified Bacillus (in: firmicutes)]	unclassified Bacillus (in: firmicutes)	185979	4335	11206	74%	0	97.12	2156	WP_266008735.1
amino acid adenylation domain-containing protein [Bacillus cereus]	Bacillus cereus	1396	4334	11188	74%	0	97.03	2156	HDR3657741.1
non-ribosomal peptide synthetase [Bacillus cereus group sp. BfR-BA-01394]	Bacillus cereus group sp. BfR-BA-01394	2920331	4333	11197	74%	0	96.99	2156	WP_242283925.1
amino acid adenylation domain-containing protein [Bacillus cereus]	Bacillus cereus	1396	4333	11183	74%	0	97.12	2156	WP_340135401.1
amino acid adenylation domain-containing protein [Bacillus cereus]	Bacillus cereus	1396	4333	11183	74%	0	97.03	2156	WP_375363669.1
non-ribosomal peptide synthetase [Bacillus cereus]	Bacillus cereus	1396	4333	11189	74%	0	96.85	2156	WP_000503046.1
amino acid adenylation domain-containing protein [Bacillus mobilis]	Bacillus mobilis	2026190	4332	11189	74%	0	96.94	2156	WP_375810350.1
[truncated: 1,116 more rows]
